# Supplementary material for: DcMYB113, a root‐specific R2R3‐MYB, conditions anthocyanin biosynthesis and modification in carrot
Source: Plant Biotechnol J. 2020 Jan 22;18(7):1585–97. doi: 10.1111/pbi.13325 (PMC7292547; doi:10.1111/pbi.13325)
Supplement: Supplementary file 2 — Table S1 A total of 748 genes identified within the P1 region based on the RNA‐Seqs of PPHZ, DPP, CPP, and KRD. Table S2 The eleven genes showing greater than 5‐fold fragments per kilobase per total million mapped reads (FPKM) increase in the RNA‐Seqs of purple root periderm and phloem tissues of PPHZ than that of other root tissues of PPHZ, DPP, CPP, and KRD. The genes with expression level greater than 2 FPKM in the root periderm and phloem tissues of PPHZ are marked in red. Table S3 Primers used in this study. Table S4 The genes used for WGCNA. Table S5 The genes in group II of ‘pink’ module with a high node connectivity (degree >60). Table S6 The expression level of DcMYB113, DCAR_003401, and DCAR_031151 in different carrot root tissues according to transcriptome data. [file PBI-18-1585-s001.xlsx]

## Sheet: Table S1
Table S1. A total of 748 genes identified within the P1 region based on the RNA-Seqs of PPHZ, DPP, CPP, and KRD.
Gene ID	Chromosome	Description	FPKM expression level
			PPHZ		DPP		CPP			KRD
			periderm & phloem	xylem	periderm & phloem	xylem	periderm	phloem	xylem	periderm & phloem	xylem
DCAR_008673	DCARv2_Chr3:48986-51722	AT1G54520.1	0	0	0	0.0334	4.9745	4.0649	2.4411	0.0405	0.0321
DCAR_008674	DCARv2_Chr3:53713-61576	Tetratricopeptide repeat (TPR)-like superfamily protein	0	0	0.0921	0.0239	0	0	0	0	0
DCAR_008675	DCARv2_Chr3:77226-77531	DCAR_008675	9.3254	6.9959	5.4929	6.0069	6.3157	7.4922	8.8632	9.9609	8.7529
DCAR_008676	DCARv2_Chr3:78131-94262	Pentatricopeptide repeat (PPR) superfamily protein	7.1494	5.7665	7.5967	5.3595	6.381	7.4275	7.5006	10.1164	7.3319
DCAR_008677	DCARv2_Chr3:96274-97215	fatty acid desaturase A	0	0	0.1373	0.1428	0.1109	0.1036	0.6501	0	0
DCAR_008678	DCARv2_Chr3:104215-109602	AT1G50910.1	8.8095	7.6108	10.2835	6.4504	11.6228	9.0671	6.2157	13.1817	13.0101
DCAR_008679	DCARv2_Chr3:113067-125201	Transducin/WD40 repeat-like superfamily protein	28.4366	31.5259	48.891	35.6326	32.0604	54.9859	34.8464	46.3819	39.29
DCAR_008680	DCARv2_Chr3:127994-141766	formin homology5	11.9292	35.7378	11.0711	17.3357	12.9029	11.9669	16.0232	13.1496	14.8402
DCAR_008681	DCARv2_Chr3:144316-146022	zinc finger protein-related	0.0677	0.1821	3.8444	0.7718	0.1635	0.1527	0.2054	0.0426	0.1014
DCAR_008682	DCARv2_Chr3:147833-149954	NAD(P)-binding Rossmann-fold superfamily protein	17.5003	16.3548	42.6468	8.3259	16.9632	59.3248	35.412	39.189	16.1279
DCAR_008683	DCARv2_Chr3:154085-156062	Uncharacterised conserved protein (UCP012943)	0.3669	0	0.0522	0	0.3166	0.0591	0	0	0
DCAR_008684	DCARv2_Chr3:158713-160800	Auxin-responsive GH3 family protein	0	0.05	0	0.0241	0	0	0	0	0
DCAR_008685	DCARv2_Chr3:169450-176875	protein serine/threonine kinases;protein kinases;ATP binding;sugar binding;kinases;carbohydrate binding	4.0087	6.7265	3.6338	1.8209	4.5502	2.0632	7.3275	2.912	4.7798
DCAR_008686	DCARv2_Chr3:181361-182641	S-locus lectin protein kinase family protein	0.9788	0.0363	0.2019	0.175	1.9572	0.1142	0.0341	0.3399	0.3372
DCAR_008687	DCARv2_Chr3:198082-198243	S-locus lectin protein kinase family protein	1.0676	5.4582	1.5962	0.8302	3.8691	0	0.5401	0.672	9.5999
DCAR_008688	DCARv2_Chr3:200974-205018	S-locus lectin protein kinase family protein	2.3254	1.3388	1.2129	0.028	4.1812	0.3051	1.1764	0.4766	2.6476
DCAR_008689	DCARv2_Chr3:226239-228845	receptor kinase 3	0.2995	0.282	0.0373	0.0388	3.4822	0.1689	0.0757	0.8482	0.2244
DCAR_008690	DCARv2_Chr3:237137-237883	Adenine nucleotide alpha hydrolases-like superfamily protein	133.991	135.627	123.525	134.976	135.022	148.95	158.99	169.408	165.801
DCAR_008692	DCARv2_Chr3:249808-260452	ubiquitin-specific protease 14	22.8795	20.5534	24.0641	19.1011	22.2125	23.0054	21.942	28.9332	28.3681
DCAR_008693	DCARv2_Chr3:264451-264858	Ribosomal L27e protein family	363.268	435.497	443.13	430.3	469.454	371.104	439.587	597.788	621.313
DCAR_008694	DCARv2_Chr3:268432-270539	CYCLIN D1;1	0	0	0	0	0	0	0	0.0794	0
DCAR_008695	DCARv2_Chr3:271509-273612	photosynthetic electron transfer C	331.666	297.872	454.863	405.324	271.091	570.374	365.558	234.428	324.061
DCAR_008696	DCARv2_Chr3:275674-286651	diacylglycerol kinase 5	5.5768	2.9339	6.3086	5.5878	5.0719	6.7513	4.3427	4.2597	5.76
DCAR_008699	DCARv2_Chr3:301840-307046	Transducin/WD40 repeat-like superfamily protein	3.1564	1.6667	1.5731	1.7908	2.5181	3.1915	1.7775	2.1367	2.7669
DCAR_008700	DCARv2_Chr3:325184-339657	myosin 2	0.0675	0.0582	0.7405	0.2101	1.2401	0.4876	0.1503	0.9352	0.2564
DCAR_008701	DCARv2_Chr3:342316-346537	HSI2-like 1	16.2582	14.8076	11.576	14.5117	14.677	11.2877	10.9662	10.421	15.4114
DCAR_008702	DCARv2_Chr3:349802-355674	cytochrome c biogenesis protein family	35.5089	24.2556	36.2556	37.5277	33.5192	54.537	33.1991	45.7423	38.6032
DCAR_008703	DCARv2_Chr3:358561-360372	Protein of unknown function (DUF761)	0	0	0	0.0382	0.0891	0	0	0	0
DCAR_008704	DCARv2_Chr3:365945-370628	ARF-GAP domain 5	230.721	178.345	148.204	169.044	140.838	136.125	131.85	130.234	136.206
DCAR_008706	DCARv2_Chr3:380157-392100	AT1G22060.1	32.285	29.1559	39.8414	45.1802	34.7594	38.3837	40.0335	41.7973	38.3545
DCAR_008707	DCARv2_Chr3:399288-405206	tRNA modification GTPase, putative	8.5284	9.2437	9.923	7.549	11.5953	22.8977	11.3043	13.0929	14.0436
DCAR_008708	DCARv2_Chr3:405858-406701	Bifunctional inhibitor/lipid-transfer protein/seed storage 2S albumin superfamily protein	0	0.3072	0	0.2219	1.2067	0.7244	1.155	0	0
DCAR_008709	DCARv2_Chr3:409372-410136	Protein of unknown function (DUF581)	72.5979	466.655	76.5477	403.154	56.1306	18.9292	145.488	38.5879	378.803
DCAR_008710	DCARv2_Chr3:448575-448874	DCAR_008710	0	0.1551	1.2929	0.4483	15.8439	12.3574	5.6867	1.9957	2.592
DCAR_008711	DCARv2_Chr3:450365-450562	Protein of unknown function (DUF581)	0	0.235	11.7541	10.8684	13.9815	11.3325	12.3721	7.1473	13.309
DCAR_008712	DCARv2_Chr3:470321-472421	Phosphoglycerate mutase family protein	45.652	32.9533	35.5415	22.3728	76.4872	70.0202	30.9749	46.7735	41.7846
DCAR_008713	DCARv2_Chr3:473242-477583	Sec14p-like phosphatidylinositol transfer family protein	6.7715	3.4689	9.3488	2.5908	21.173	24.267	14.3616	18.2342	5.608
DCAR_008714	DCARv2_Chr3:477714-479949	Calcineurin-like metallo-phosphoesterase superfamily protein	2.8731	2.8432	4.3422	5.3337	5.7663	3.7643	4.4072	5.0171	4.5376
DCAR_008715	DCARv2_Chr3:480499-484823	Glycosyl hydrolase family protein	26.7361	24.522	43.7797	39.046	94.6885	151.841	66.6819	48.2885	34.0797
DCAR_008716	DCARv2_Chr3:491903-497754	Transducin/WD40 repeat-like superfamily protein	103.484	103.718	86.0686	111.165	141.808	113.311	96.549	123.567	130.946
DCAR_008717	DCARv2_Chr3:498922-499620	Integrase-type DNA-binding superfamily protein	0.6804	2.2637	1.0482	1.0903	3.6615	1.3957	3.6923	2.4139	0.927
DCAR_008718	DCARv2_Chr3:500762-503658	Endoplasmic reticulum vesicle transporter protein	6.0851	9.6524	8.6835	10.8925	13.5418	9.8281	12.9612	17.7399	14.0159
DCAR_008720	DCARv2_Chr3:523204-525362	Haloacid dehalogenase-like hydrolase (HAD) superfamily protein	2.3296	5.4401	1.5744	4.7493	13.881	1.6482	4.9936	1.193	0.8679
DCAR_008721	DCARv2_Chr3:531510-532169	Late embryogenesis abundant (LEA) hydroxyproline-rich glycoprotein family	0.0655	0.0705	0.1306	0.2717	0.0791	0	0.3977	0.2474	0.0655
DCAR_008722	DCARv2_Chr3:582654-584768	DCAR_008722	0	0	0	4.3304	0	0	0	0	0
DCAR_008723	DCARv2_Chr3:614567-615999	VQ motif-containing protein	80.7235	29.6311	40.0314	18.8059	58.5906	23.2021	8.028	74.9166	31.3076
DCAR_008724	DCARv2_Chr3:622426-626907	S-adenosyl-L-methionine-dependent methyltransferases superfamily protein	11.8153	10.6213	14.6897	12.7899	12.6268	21.7529	15.501	12.8309	15.4377
DCAR_008725	DCARv2_Chr3:648285-652634	AT1G78150.2	63.1956	100.587	102.9	119.018	113.378	90.9771	183.598	87.4755	87.085
DCAR_008726	DCARv2_Chr3:654934-659122	pumilio 7	0.0949	2.4935	0	0.6104	0.0688	0.5141	0.2882	0.2151	0.683
DCAR_008727	DCARv2_Chr3:664237-688344	HAC13 protein (HAC13)	9.5953	8.9433	8.3204	10.942	9.1403	7.9657	8.9255	8.792	8.3859
DCAR_008728	DCARv2_Chr3:689409-692564	annexin 2	1142.46	1380.14	1465.75	2021.73	863.899	1633.05	1018.9	1391.24	719.495
DCAR_008729	DCARv2_Chr3:695877-699170	Leucine-rich repeat receptor-like protein kinase family protein	0.042	0.1807	0.7532	0.2176	0.355	0	0	0.8631	0.1817
DCAR_008730	DCARv2_Chr3:701857-705051	Leucine-rich repeat receptor-like protein kinase family protein	0.1802	3.2815	0.5387	0.7759	0.2679	0.0313	2.4396	0.0698	5.2477
DCAR_008732	DCARv2_Chr3:735188-737437	receptor like protein 43	0.2374	0.0256	0	0	0	0.0268	0	0.0598	0
DCAR_008733	DCARv2_Chr3:740974-744264	ortholog of human splicing factor SC35	139.495	111.657	102.224	102.099	119.992	89.3678	114.475	81.373	99.0798
DCAR_008734	DCARv2_Chr3:765588-766388	AT1G34630.1	7.6739	12.6922	5.5972	6.0164	6.5573	6.9685	8.5216	2.9453	6.4519
DCAR_008735	DCARv2_Chr3:768196-774429	AT1G34630.1	7.6491	13.9062	5.858	7.206	11.1001	10.1031	8.6828	7.9853	8.3417
DCAR_008736	DCARv2_Chr3:777592-777963	Trm112p-like protein	75.4307	60.0493	147.716	88.8205	89.4414	99.9187	67.4978	132.123	106.954
DCAR_008737	DCARv2_Chr3:780664-784131	cryptochrome 1	135.52	36.0723	101.639	87.2892	100.707	137.562	58.8721	115.686	86.313
DCAR_008739	DCARv2_Chr3:789526-792976	Protein phosphatase 2C family protein	11.2035	20.2118	17.3547	28.6881	35.8385	17.9806	29.5885	20.7255	37.6289
DCAR_008740	DCARv2_Chr3:831438-833672	DCAR_008740	0.1501	0.0808	25.9637	48.4124	0.3627	0	0	0.0945	0
DCAR_008741	DCARv2_Chr3:872910-880756	methyl-CPG-binding domain 8	17.8299	16.9383	13.6989	18.7981	14.7098	14.5727	17.3334	12.191	14.1864
DCAR_008744	DCARv2_Chr3:896174-900676	AMP-dependent synthetase and ligase family protein	0.1183	0.1061	0.0197	0.184	0.5716	1.735	0.2394	1.241	0.5713
DCAR_008745	DCARv2_Chr3:902593-905116	AT2G04340.1	11.5465	15.5127	14.4501	12.7592	12.9309	13.4071	10.4884	26.4189	23.9998
DCAR_008746	DCARv2_Chr3:908335-916134	Kinase-related protein of unknown function (DUF1296)	54.2914	38.1731	32.4965	34.201	38.1938	36.8622	32.4298	37.09	30.1122
DCAR_008747	DCARv2_Chr3:920814-924733	high-affinity K+ transporter 1	0.0793	0	0.3954	0.2194	5.5907	3.1624	3.3176	11.3519	1.8495
DCAR_008748	DCARv2_Chr3:927394-929106	AT2G04280.1	0.0505	0	0	0	0	0	0	0.0318	0
DCAR_008749	DCARv2_Chr3:931675-931974	serine-rich protein-related	0.7206	0.1551	0.5746	0	0.6964	0.3252	0.2916	0	0
DCAR_008750	DCARv2_Chr3:932631-933089	RING/U-box superfamily protein	24.5852	3.5487	12.5821	17.9719	19.8006	14.8782	11.1505	19.3289	5.1764
DCAR_008751	DCARv2_Chr3:936003-938995	B-box type zinc finger protein with CCT domain	2.5934	0.8773	3.6562	5.3015	2.8645	2.8423	1.9492	10.7273	8.5141
DCAR_008752	DCARv2_Chr3:944841-949729	AT4G12680.1	1.0914	0	0.5193	0	0.5394	0.5037	0.0251	4.9339	0.0496
DCAR_008753	DCARv2_Chr3:956635-959225	Exostosin family protein	0	0	0.0288	0	0	0	0.4091	0	0
DCAR_008754	DCARv2_Chr3:961138-961687	Copper transport protein family	0	0.641	0.1187	0.8645	0.1439	0.2688	0	0	0.8331
DCAR_008755	DCARv2_Chr3:965805-966227	Heavy metal transport/detoxification superfamily protein	113.906	280.318	50.1553	25.8243	182.814	37.0836	42.9768	144.349	81.0941
DCAR_008756	DCARv2_Chr3:975704-977909	Erythronate-4-phosphate dehydrogenase family protein	28.1464	49.9909	37.514	67.6931	54.6888	34.8641	54.5774	43.7936	59.9469
DCAR_008757	DCARv2_Chr3:978986-981155	Sec14p-like phosphatidylinositol transfer family protein	47.4807	40.8537	41.9667	28.9156	49.8476	34.9696	41.2973	64.06	48.427
DCAR_008758	DCARv2_Chr3:985650-987403	Arabidopsis thaliana protein of unknown function (DUF794)	9.1047	4.6784	6.2481	7.4483	7.0749	6.1426	5.74	11.1162	9.4628
DCAR_008759	DCARv2_Chr3:994726-999051	AT5G42710.1	0	0.0772	0.0715	0.7286	0.1386	0.0162	2.1763	0.0361	0.5301
DCAR_008760	DCARv2_Chr3:1000463-1002472	O-Glycosyl hydrolases family 17 protein	0.306	0.1647	1.1895	0	1.6635	0.5178	3.4054	0.1541	0.0306
DCAR_008761	DCARv2_Chr3:1004781-1005794	Protein of unknown function (DUF1195)	10.2827	44.0108	10.6535	34.9253	28.1704	11.2357	32.8491	12.1294	29.2043
DCAR_008762	DCARv2_Chr3:1016144-1016978	PTHR32133	0	0.0623	0	0	0	0	0	0	0
DCAR_008763	DCARv2_Chr3:1024690-1029260	F-box and associated interaction domains-containing protein	0.0209	0.0675	0	0	0	0	0	0	0
DCAR_008765	DCARv2_Chr3:1037958-1038569	ovate family protein 7	0	0	0.1408	0.0733	0.3414	0.6376	0.4289	0	0
DCAR_008766	DCARv2_Chr3:1039241-1042839	AT3G56870.1	1.5028	1.754	4.3315	2.0464	3.4341	2.5942	4.2682	6.6783	1.8633
DCAR_008767	DCARv2_Chr3:1049368-1054364	AT1G75150.1	3.4602	2.8019	4.3193	2.1396	5.1197	2.901	6.5199	7.1733	1.4907
DCAR_008768	DCARv2_Chr3:1059472-1061968	indeterminate(ID)-domain 2	31.6253	13.153	20.3553	36.0761	20.6969	17.0842	25.6715	20.1363	41.2526
DCAR_008769	DCARv2_Chr3:1078959-1089251	Cytochrome P450 superfamily protein	0.654	0.947	1.5445	0.3795	1.7401	0.6852	1.7173	0.2941	5.609
DCAR_008770	DCARv2_Chr3:1109362-1116289	Disease resistance protein (CC-NBS-LRR class) family	2.2043	3.1206	7.5831	1.1925	1.3026	0.6623	1.709	0.92	2.4538
DCAR_008772	DCARv2_Chr3:1120101-1128856	NB-ARC domain-containing disease resistance protein	30.0314	49.4443	23.0748	8.5859	26.5987	19.8849	45.3312	3.3629	68.276
DCAR_008773	DCARv2_Chr3:1131936-1133551	Brassinosteroid signalling positive regulator (BZR1) family protein	53.9447	81.9821	33.8026	27.806	32.9352	30.1535	41.3967	43.813	45.1612
DCAR_008774	DCARv2_Chr3:1139806-1148634	Methyltransferase MT-A70 family protein	15.2933	14.2014	10.2836	10.4554	5.9811	7.8374	4.9829	19.9378	12.2762
DCAR_008775	DCARv2_Chr3:1150951-1152066	thaumatin-like protein 3	1.7943	22.1788	3.404	28.6877	1.6782	2.9385	63.8888	0.7286	4.8578
DCAR_008777	DCARv2_Chr3:1193073-1194200	Nucleotide-diphospho-sugar transferases superfamily protein	44.7309	57.9664	72.4036	23.2109	101.456	33.5573	61.7383	29.2895	25.4296
DCAR_008778	DCARv2_Chr3:1201760-1204636	Pentatricopeptide repeat (PPR) superfamily protein	2.2993	2.5882	1.543	1.7141	2.0334	1.9837	2.1895	2.0621	2.5226
DCAR_008779	DCARv2_Chr3:1207854-1213242	Ribosomal protein S5 family protein	40.6911	38.2893	37.825	32.4973	30.7109	36.1973	28.2949	62.9968	47.4568
DCAR_008780	DCARv2_Chr3:1221763-1222612	RING/U-box superfamily protein	32.5639	80.6073	19.0942	15.7007	31.8465	20.0674	33.2235	18.6024	28.6175
DCAR_008781	DCARv2_Chr3:1226385-1231879	Protein kinase protein with adenine nucleotide alpha hydrolases-like domain	18.2352	11.1175	13.2687	9.5891	15.1136	16.8243	14.9054	11.5662	8.4599
DCAR_008782	DCARv2_Chr3:1252004-1252807	nitrate transporter 1:2	0.2689	0	0.268	0	1.7541	0	0.1632	0.0677	0.0537
DCAR_008783	DCARv2_Chr3:1259671-1264909	mitogen-activated protein kinase kinase kinase 5	15.8793	14.3919	14.1066	8.4413	15.4954	6.7015	7.997	14.6575	13.4777
DCAR_008784	DCARv2_Chr3:1269044-1277492	Spc97 / Spc98 family of spindle pole body (SBP) component	5.7528	7.1323	8.3464	8.448	9.0238	8.2233	7.8164	9.8962	10.8639
DCAR_008785	DCARv2_Chr3:1278301-1280467	Thioredoxin superfamily protein	33.702	30.9459	24.3118	11.7253	15.4466	15.7594	12.4877	42.5199	20.8983
DCAR_008786	DCARv2_Chr3:1281444-1291400	alpha/beta-Hydrolases superfamily protein	9.9393	16.0254	6.7909	4.4446	8.1801	6.7282	10.1399	13.5552	11.3999
DCAR_008787	DCARv2_Chr3:1295004-1295836	PATATIN-like protein 5	8.5571	0	0.2245	0	7.0732	0	0.2278	0	0
DCAR_008788	DCARv2_Chr3:1312688-1319018	phospholipase A 2A	0.6932	0.1571	4.9099	2.0808	4.4519	2.0994	4.356	15.0197	30.1486
DCAR_008789	DCARv2_Chr3:1328376-1333536	Protein phosphatase 2C family protein	9.7415	13.6455	10.6415	10.8621	18.5797	12.1948	15.2902	14.9932	12.9332
DCAR_008790	DCARv2_Chr3:1336048-1345185	phosphatidic acid phosphohydrolase 2	8.6694	8.5141	11.701	14.2058	16.4935	12.0654	12.4366	14.8769	19.6477
DCAR_008791	DCARv2_Chr3:1353277-1353567	calmodulin like 37	0	0	0	0	0.359	0	0.7516	0	0.1485
DCAR_008792	DCARv2_Chr3:1355203-1355493	Calcium-binding EF-hand family protein	0.4457	0	1.481	0	1.436	0	0.3006	0	0
DCAR_008793	DCARv2_Chr3:1356642-1356932	calmodulin-like 38	0	0	0	0	0.1795	0	0	0	0
DCAR_008794	DCARv2_Chr3:1361669-1363861	Plant protein of unknown function (DUF827)	1.2097	0.9429	0.8108	1.622	2.822	1.8589	1.3294	3.072	1.0836
DCAR_008795	DCARv2_Chr3:1364733-1368129	Polyketide cyclase / dehydrase and lipid transport protein	12.5819	12.9273	28.6752	33.5647	24.1127	20.6473	23.608	17.7111	16.057
DCAR_008796	DCARv2_Chr3:1371056-1380339	Protein kinase family protein	44.4301	58.6435	55.4991	48.8632	58.6402	58.6165	58.5785	61.3508	42.0343
DCAR_008797	DCARv2_Chr3:1383064-1387785	Tetratricopeptide repeat (TPR)-like superfamily protein	1.3269	0.972	1.0471	1.4524	1.2023	0.8317	1.2679	2.6913	1.4363
DCAR_008798	DCARv2_Chr3:1395030-1398912	NB-ARC domain-containing disease resistance protein	0.4227	0	0	0	0	0	0	0	0
DCAR_008799	DCARv2_Chr3:1422360-1424426	LRR and NB-ARC domains-containing disease resistance protein	0.0218	0	0	0	0	0	0	0	0
DCAR_008800	DCARv2_Chr3:1434025-1437921	Remorin family protein	12.867	14.613	7.9531	13.1318	13.9226	3.0005	11.5062	14.3805	11.8945
DCAR_008801	DCARv2_Chr3:1442323-1444647	RING/U-box superfamily protein	41.706	26.3769	29.2242	36.3621	24.2679	23.1089	25.3427	21.9022	21.8464
DCAR_008802	DCARv2_Chr3:1447948-1452755	Subtilase family protein	0.2111	0.3137	0.2805	0.2084	0.1457	0.1361	0.122	3.6691	3.9665
DCAR_008803	DCARv2_Chr3:1454017-1457421	NB-ARC domain-containing disease resistance protein	9.3075	6.6561	4.8351	4.0948	3.114	1.6904	4.6249	4.8595	6.8384
DCAR_008804	DCARv2_Chr3:1465465-1468919	NB-ARC domain-containing disease resistance protein	6.1565	6.5853	1.9138	4.0612	7.6385	3.3213	5.7497	1.6918	2.9286
DCAR_008805	DCARv2_Chr3:1471622-1473885	Subtilase family protein	0.0793	0.2774	0.3755	0.6372	0.4071	0.2013	0.3209	0.2496	0.2773
DCAR_008806	DCARv2_Chr3:1477228-1484569	Argonaute family protein	0.0218	0.0235	0.0652	0.7235	0.0263	0.0492	0.1103	0.1098	0.0654
DCAR_008807	DCARv2_Chr3:1487671-1488579	reversibly glycosylated polypeptide 3	0.9436	1.5697	0.6841	0.5337	2.7982	5.807	2.4302	5.0757	2.1428
DCAR_008808	DCARv2_Chr3:1499483-1504894	Argonaute family protein	0.088	0.0189	0	0.0182	0	0	0	0	0
DCAR_008809	DCARv2_Chr3:1512387-1514666	Subtilisin-like serine endopeptidase family protein	1.2667	0.5757	1.5152	0	0	0	0	0	0.0281
DCAR_008810	DCARv2_Chr3:1516755-1518125	HXXXD-type acyl-transferase family protein	0.5677	0.0339	0.22	0.2616	1.8668	0	0.0957	0.1191	0.5042
DCAR_008811	DCARv2_Chr3:1519918-1526595	poly(A) binding protein 8	5.6231	2.788	23.7007	31.449	7.1409	7.8676	13.1479	3.5116	8.14
DCAR_008812	DCARv2_Chr3:1531503-1533153	WUSCHEL related homeobox 4	21.8917	168.48	9.3955	264.894	16.6763	9.0561	215.091	8.0381	673.331
DCAR_008813	DCARv2_Chr3:1541320-1547309	DNA topoisomerase I alpha	73.8616	49.9316	52.7665	57.8413	58.9172	43.9702	52.6786	40.6194	49.4032
DCAR_008814	DCARv2_Chr3:1552978-1553391	DREB and EAR motif protein 3	17.7539	9.6674	7.9118	5.4145	8.5793	33.6977	21.0268	13.936	10.0173
DCAR_008815	DCARv2_Chr3:1556819-1558773	UDP-glucosyl transferase 73B3	2.0677	2.1592	3.5685	3.84	4.2875	6.5457	7.7747	2.9526	3.6077
DCAR_008816	DCARv2_Chr3:1561360-1562751	UDP-glucosyl transferase 73C6	18.8813	5.9456	6.0067	2.1349	27.7846	7.705	10.2121	3.6665	3.9136
DCAR_008817	DCARv2_Chr3:1565408-1566956	Granulin repeat cysteine protease family protein	847.157	894.406	640.189	888.328	971.745	854.652	743.378	933.348	961.732
DCAR_008818	DCARv2_Chr3:1569094-1569478	Granulin repeat cysteine protease family protein	1652.92	1592.64	999.811	1301.91	1611.34	1386.14	1206.09	1376.5	1353.42
DCAR_008819	DCARv2_Chr3:1570586-1572866	Serine/threonine-protein kinase WNK (With No Lysine)-related	0.0581	0	0	0	1.3339	0.5245	0.0588	0.2195	0.0581
DCAR_008820	DCARv2_Chr3:1582810-1604443	dicer-like 4	4.0593	5.1945	4.2356	6.0412	4.7099	2.5617	4.9196	5.7444	12.6491
DCAR_008821	DCARv2_Chr3:1617609-1618766	VIER F-box proteine 3	121.27	82.1853	54.673	59.2728	51.6914	38.501	56.739	32.1029	33.2391
DCAR_008822	DCARv2_Chr3:1629133-1630475	CYCLIN D3;1	14.5735	20.6402	17.5049	14.4417	28.7255	9.2913	30.3064	21.0399	20.9746
DCAR_008823	DCARv2_Chr3:1650010-1651035	Domain of unknown function (DUF303)	0	0.0623	0.5193	0.6602	0.2098	0	1.0541	0	1.0988
DCAR_008824	DCARv2_Chr3:1654358-1655173	myb domain protein r1	143.431	123.988	203.555	137.188	209.443	119.617	216.416	38.8875	58.6584
DCAR_008825	DCARv2_Chr3:1660692-1663136	S-locus lectin protein kinase family protein	0	0	0.6522	0.0917	1.7304	0.4988	0.2684	0.423	0
DCAR_008826	DCARv2_Chr3:1665005-1665208	DCAR_008826	0	0	0	0	0	0	0	0	0.4235
DCAR_008827	DCARv2_Chr3:1671501-1671698	DCAR_008827	5.0224	4.4658	4.1357	1.585	8.9692	2.9563	2.8721	2.4741	3.0545
DCAR_008828	DCARv2_Chr3:1672941-1673195	AT1G49800.1	0	0	0	0	0.2048	0	0	0	0
DCAR_008829	DCARv2_Chr3:1675907-1676700	thioredoxin H-type 1	1.8511	1.1385	0.3954	0.5484	14.376	7.6078	9.8993	5.8258	7.6623
DCAR_008831	DCARv2_Chr3:1707564-1707857	DCAR_008831	0	0	0.4398	0	0	0	0.4464	0	0
DCAR_008832	DCARv2_Chr3:1711585-1718604	LRR and NB-ARC domains-containing disease resistance protein	0.9156	0.5962	0.8563	0.3516	1.1607	0.5101	0.8577	0.6688	0.8922
DCAR_008833	DCARv2_Chr3:1721885-1725366	NB-ARC domain-containing disease resistance protein	3.4216	3.1528	4.638	4.4617	8.9403	2.9098	5.0746	4.3563	5.9179
DCAR_008834	DCARv2_Chr3:1728050-1729853	PTHR23155,PTHR23155:SF505	0.5019	0.6174	0.679	0.5948	2.2955	0.8494	1.1244	0.8575	1.5761
DCAR_008835	DCARv2_Chr3:1732537-1736028	NB-ARC domain-containing disease resistance protein	2.9344	2.6921	2.0735	1.2325	3.3057	1.4109	2.6432	3.7253	4.3917
DCAR_008836	DCARv2_Chr3:1737903-1738193	DCAR_008836	1.04	0.1599	0.2962	0.3081	1.436	0.3353	0.1503	0	0
DCAR_008837	DCARv2_Chr3:1773003-1776110	NB-ARC domain-containing disease resistance protein	1.3216	1.3027	1.5808	1.7454	4.0838	1.5852	2.646	1.5411	1.8625
DCAR_008838	DCARv2_Chr3:1780366-1780800	WPP domain protein 2	153.761	105.273	96.6986	110.07	95.5798	96.7734	145.211	163.663	117.285
DCAR_008839	DCARv2_Chr3:1787086-1788284	cytochrome P450, family 81, subfamily D, polypeptide 5	2.3187	1.0277	1.9487	0.0471	0.8788	0.3078	0	0.5723	0
DCAR_008840	DCARv2_Chr3:1790077-1796292	PTHR11945,PTHR11945:SF200	0.0415	0.4918	0.1656	0	0.1004	0	0.1261	0	0.0415
DCAR_008841	DCARv2_Chr3:1805004-1805755	cytochrome P450, family 81, subfamily D, polypeptide 8	9.544	5.033	1.9793	2.3246	20.1193	1.8789	5.2493	1.6127	1.024
DCAR_008842	DCARv2_Chr3:1807885-1809137	Cyclase family protein	11.7917	43.9741	41.1393	118.317	22.9507	3.561	5.0613	25.8651	10.4131
DCAR_008843	DCARv2_Chr3:1811575-1814594	Cyclase family protein	7.1846	2.9921	8.0569	5.41	3.8748	5.8381	3.0288	7.4295	3.2047
DCAR_008844	DCARv2_Chr3:1815886-1816390	Gibberellin-regulated family protein	106.329	218.729	161.858	694.232	416.314	364.76	318.685	479.582	1217.43
DCAR_008845	DCARv2_Chr3:1824509-1825329	Cystatin/monellin superfamily protein	17.2659	16.895	87.4767	95.5825	196.691	107.701	185.155	50.2976	93.4567
DCAR_008846	DCARv2_Chr3:1852841-1855595	Protein of unknown function (DUF620)	7.8583	1.241	3.6596	0.3775	6.4145	2.3619	2.64	2.1008	0.3335
DCAR_008847	DCARv2_Chr3:1857003-1860013	glycine-rich protein	99.3984	84.2805	50.2073	52.0729	60.1304	62.5245	60.8811	87.9097	86.8447
DCAR_008849	DCARv2_Chr3:1865744-1867963	Subtilase family protein	56.0706	73.4549	19.2583	61.6339	49.9975	65.8519	44.69	32.633	102.765
DCAR_008850	DCARv2_Chr3:1892642-1892960	DCAR_008850	14.8069	18.4878	28.929	7.9838	0.2385	0	0	1.2427	0
DCAR_008851	DCARv2_Chr3:1896971-1903237	TBP-associated factor 4	9.1109	8.2537	15.7882	9.7497	33.3138	32.5377	34.9691	21.3268	20.2959
DCAR_008854	DCARv2_Chr3:1927589-1941449	nucleic acid binding	11.3542	10.0851	9.1902	11.5699	9.3537	6.5482	9.8065	7.2195	9.2694
DCAR_008855	DCARv2_Chr3:1949875-1951327	cyclin d5;1	0	0.0902	0.0418	0	0	0	0	0	0
DCAR_008856	DCARv2_Chr3:1956365-1959111	ARM repeat superfamily protein	18.8903	13.8037	10.6325	11.3558	8.3612	8.4514	12.3159	12.1979	12.1219
DCAR_008857	DCARv2_Chr3:1964321-1965238	ZCF37	4.8511	0	2.2066	0.0488	9.7865	0.8502	0.4765	1.7194	1.2706
DCAR_008859	DCARv2_Chr3:1982435-1982674	DCAR_008859	0	0	0	0.934	0	0	0	0	0
DCAR_008860	DCARv2_Chr3:1984431-1986673	AT4G10810.1	10.4332	61.0992	35.0779	247.356	26.597	11.1723	88.4724	29.8303	124.21
DCAR_008861	DCARv2_Chr3:1996994-1998313	ARM repeat superfamily protein	0.5572	0.5198	0	0	0.5385	0.1676	0.8268	0	0.1856
DCAR_008862	DCARv2_Chr3:1998872-2000191	ARM repeat superfamily protein	0.5572	0.9196	0.5924	0.0385	0.718	0.2514	0.6389	0.2806	0.0371
DCAR_008863	DCARv2_Chr3:2011311-2011898	Uncharacterised conserved protein UCP031279	212.651	195.017	74.689	3.8885	109.973	10.6186	114.345	24.345	9.1101
DCAR_008864	DCARv2_Chr3:2018605-2019514	DCAR_008864	0	0	1.6352	0.6075	1.1324	2.6439	2.0153	0	0.1171
DCAR_008865	DCARv2_Chr3:2021173-2021364	DCAR_008865	0	0	0.6734	0.467	0.5441	3.5568	0.4557	0	0
DCAR_008866	DCARv2_Chr3:2030870-2033502	Cyclophilin-like peptidyl-prolyl cis-trans isomerase family protein	43.5467	28.284	33.5002	50.1784	20.0375	29.4357	23.6948	38.3976	27.2481
DCAR_008867	DCARv2_Chr3:2041407-2044100	KNOTTED1-like homeobox gene 3	29.0897	1.7514	12.38	0.8953	26.357	5.0952	2.251	16.0947	10.6174
DCAR_008868	DCARv2_Chr3:2044524-2049595	Protein kinase superfamily protein with octicosapeptide/Phox/Bem1p domain	0.0209	0.0112	0.0208	0.0542	0.1515	0.0354	0.0211	0.0132	0.1984
DCAR_008869	DCARv2_Chr3:2050955-2051740	vacuolar ATP synthase subunit D (VATD) / V-ATPase D subunit / vacuolar proton pump D subunit (VATPD)	401.226	380.536	527.981	455.051	435.272	677.385	404.439	590.135	384.565
DCAR_008870	DCARv2_Chr3:2053754-2056571	PTHR37392,PTHR37392:SF1	4.0613	4.5233	13.6914	8.013	20.0685	19.8871	33.9282	0.8876	2.3107
DCAR_008871	DCARv2_Chr3:2058250-2062246	Major facilitator superfamily protein	23.1256	27.8395	22.1144	23.549	22.9583	24.5925	19.7311	27.232	20.1211
DCAR_008872	DCARv2_Chr3:2063221-2067800	DNA-binding protein phosphatase 1	23.0135	24.4756	35.8012	26.9941	101.923	50.1729	56.2426	82.4214	43.0168
DCAR_008873	DCARv2_Chr3:2077478-2080457	S-adenosyl-L-methionine-dependent methyltransferases superfamily protein	0.9244	0.0452	0.2094	0	1.0152	0.1896	0.17	0.2645	0.042
DCAR_008874	DCARv2_Chr3:2084208-2089574	SEUSS-like 2	43.4597	28.0566	41.0672	44.2394	40.9456	36.0237	35.4228	46.171	26.1929
DCAR_008875	DCARv2_Chr3:2091745-2096664	RING/U-box superfamily protein	21.1	18.7065	6.8075	6.0069	26.1163	17.6944	9.8639	21.3448	16.6116
DCAR_008876	DCARv2_Chr3:2101369-2105774	IQ-domain 24	24.1541	19.4408	21.395	24.4043	28.0218	16.7133	23.4679	17.598	29.2324
DCAR_008877	DCARv2_Chr3:2110438-2124372	Replication factor-A protein 1-related	0	0	0	0	0	0.0128	0.0115	0	0
DCAR_008878	DCARv2_Chr3:2129637-2132204	receptor like protein 43	0.2089	0	0	0	0	0	0	0	0
DCAR_008879	DCARv2_Chr3:2164169-2170128	NB-ARC domain-containing disease resistance protein	1.0959	0.5588	0.0904	0.2136	0.4878	0.3161	0.1918	0.2593	0.2305
DCAR_008880	DCARv2_Chr3:2173050-2180478	arginine/serine-rich splicing factor 35	111.145	79.4184	95.4877	119.715	98.5356	74.8772	104.817	77.7325	101.164
DCAR_008881	DCARv2_Chr3:2184710-2191875	glycosyl hydrolase 9A1	25.4573	8.3286	9.9503	9.3094	11.9165	7.8633	6.4541	11.0048	20.1834
DCAR_008882	DCARv2_Chr3:2193730-2194360	PTHR31521,PTHR31521:SF3	5.9528	5.3957	0.6246	2.4365	0.5677	1.2372	0.7925	0	0.4696
DCAR_008883	DCARv2_Chr3:2201791-2204516	heat shock protein 90.1	14.6312	2.8607	9.3407	2.7842	22.376	12.2103	8.8708	40.9771	6.4882
DCAR_008884	DCARv2_Chr3:2213024-2218353	NB-ARC domain-containing disease resistance protein	3.0084	2.1977	1.5698	0.991	2.9915	2.4751	1.824	0.1094	2.1052
DCAR_008885	DCARv2_Chr3:2233768-2239034	NB-ARC domain-containing disease resistance protein	0.0363	0	0	0.0125	0.073	0	0.0612	0	0
DCAR_008886	DCARv2_Chr3:2240478-2246800	NB-ARC domain-containing disease resistance protein	0.9599	0.3347	0.2965	0.2103	0.343	0.3508	0.2599	0	0.2837
DCAR_008887	DCARv2_Chr3:2249633-2254001	NB-ARC domain-containing disease resistance protein	0.6507	0.5167	0.0957	0.0774	0.1675	0.2046	0.2267	0.2283	0.2558
DCAR_008888	DCARv2_Chr3:2257098-2266008	NB-ARC domain-containing disease resistance protein	0.8412	2.8542	0.1597	0.0748	0.3678	0.0723	0.0892	0.1009	0.1281
DCAR_008889	DCARv2_Chr3:2269548-2273984	NB-ARC domain-containing disease resistance protein	0.4645	0.3214	0.0441	0.0344	0.5746	0.2621	0.3245	0.3342	0.1105
DCAR_008890	DCARv2_Chr3:2282171-2282500	DCAR_008890	0	0.282	0	0	0	0	0	0	0
DCAR_008891	DCARv2_Chr3:2297994-2304463	ethylene response factor 1	1.2846	0.3025	0.7603	0.7909	0.6305	0.5435	1.056	0.5054	0.4412
DCAR_008892	DCARv2_Chr3:2310796-2311356	ethylene response factor 1	0	0	0.0768	0	0.0931	0	0.3119	0	0.616
DCAR_008893	DCARv2_Chr3:2315736-2322859	Homeodomain-like superfamily protein	5.3187	3.3703	4.1046	3.2468	5.2336	2.7583	4.2963	2.9698	4.9714
DCAR_008894	DCARv2_Chr3:2331705-2335075	SKP1-like 21	6.1766	4.6731	4.8184	5.4764	7.4077	7.1199	5.0718	7.7756	7.7366
DCAR_008895	DCARv2_Chr3:2360195-2367995	DNA primases	5.941	0.7051	1.306	0.3513	1.4736	0.8665	1.7827	0.4834	0.1354
DCAR_008896	DCARv2_Chr3:2368855-2370217	Leucine-rich repeat protein kinase family protein	0.1221	0	0	0.0844	0.4426	0.1837	0.7002	0.5125	0.0407
DCAR_008897	DCARv2_Chr3:2371928-2378260	DnaJ / Sec63 Brl domains-containing protein	28.2855	25.1357	34.9596	36.7457	30.1893	34.4638	32.7809	47.9476	39.7557
DCAR_008898	DCARv2_Chr3:2382506-2389076	Tic22-like family protein	26.4314	21.0573	22.6154	24.751	16.4247	21.4362	18.5685	18.8163	19.5467
DCAR_008899	DCARv2_Chr3:2399166-2405106	P-loop containing nucleoside triphosphate hydrolases superfamily protein	27.3178	37.8511	27.6385	35.1522	17.3435	8.3921	25.4375	13.7887	27.1089
DCAR_008900	DCARv2_Chr3:2417365-2420171	SLAC1 homologue 3	20.4835	2.1784	17.7589	17.7738	27.8574	12.3505	1.9545	19.9574	1.2562
DCAR_008901	DCARv2_Chr3:2486948-2497263	S-adenosyl-L-methionine-dependent methyltransferases superfamily protein	14.2907	12.5878	9.1662	10.4658	7.8261	6.9802	6.9225	7.4222	10.0848
DCAR_008902	DCARv2_Chr3:2502915-2504676	HXXXD-type acyl-transferase family protein	8.1595	0.1683	34.4973	0.2593	36.9368	7.7595	27.9609	9.4061	1.7492
DCAR_008903	DCARv2_Chr3:2508512-2510188	HXXXD-type acyl-transferase family protein	17.7549	0.4073	7.1673	0.2289	27.1259	1.7434	5.1689	5.836	0.3781
DCAR_008904	DCARv2_Chr3:2511067-2512950	HXXXD-type acyl-transferase family protein	0	0	0	0	1.3699	0.2889	0.111	0.4144	0
DCAR_008905	DCARv2_Chr3:2513933-2514943	HXXXD-type acyl-transferase family protein	5.8845	0.2147	16.5533	0.1034	76.2103	10.296	0.2018	17.4525	0.0498
DCAR_008906	DCARv2_Chr3:2515761-2517332	HXXXD-type acyl-transferase family protein	0.2179	0	0.1241	0.0968	1.0153	0.7375	0	1.2539	0.0311
DCAR_008907	DCARv2_Chr3:2521338-2524410	ubiquitin-conjugating enzyme 10	173.234	229.359	189.555	138.909	173.291	248.152	237.217	206.636	241.802
DCAR_008908	DCARv2_Chr3:2525887-2526774	cytokinin response factor 4	0	0	0	0	0	0	0.0985	0	0
DCAR_008909	DCARv2_Chr3:2527492-2529066	phosphate transporter 1;1	0	0.0295	0.1095	0.0285	0.0663	0.1239	0.3611	0	0.0274
DCAR_008910	DCARv2_Chr3:2536044-2538433	regulatory components of ABA receptor 3	58.823	73.8541	58.6355	62.4562	70.8737	82.8893	84.3978	72.2765	79.3559
DCAR_008911	DCARv2_Chr3:2541500-2545452	Protein phosphatase 2C family protein	19.5379	13.0339	20.2903	21.5687	10.5901	20.5342	13.7546	18.7977	10.0205
DCAR_008912	DCARv2_Chr3:2554177-2554842	Pathogenesis-related thaumatin superfamily protein	1.1036	0	0	0	0.2353	0	0	0	0
DCAR_008913	DCARv2_Chr3:2558142-2559429	Glycosyl hydrolase superfamily protein	0.2514	0.1353	0	0	0.3543	0	0	0.0527	0.6698
DCAR_008914	DCARv2_Chr3:2561055-2575855	Glycosyl hydrolase superfamily protein	1.0023	5.0183	0.1968	0.3149	3.5225	1.4392	0.4763	0.3632	44.9295
DCAR_008915	DCARv2_Chr3:2576840-2578268	Glycosyl hydrolase superfamily protein	0.4379	1.9712	0.1587	1.5274	3.511	2.7399	1.1278	5.3126	44.7908
DCAR_008916	DCARv2_Chr3:2589806-2601272	NADH-dependent glutamate synthase 1	10.3996	12.472	2.7119	4.5596	4.0434	3.0032	1.4456	2.1929	3.5006
DCAR_008917	DCARv2_Chr3:2615075-2618670	CCT motif family protein	874.383	491.469	711.955	571.734	527.935	771.15	356.452	523.703	781.045
DCAR_008918	DCARv2_Chr3:2633091-2635678	HSP20-like chaperones superfamily protein	400.206	211.042	321.737	471.633	275.015	300.263	156.053	786.442	419.197
DCAR_008919	DCARv2_Chr3:2637089-2640945	prolyl oligopeptidase family protein	77.5413	64.1963	75.6512	94.5129	67.6061	77.3202	67.1869	71.7037	77.1696
DCAR_008920	DCARv2_Chr3:2643816-2645834	ALA-interacting subunit 5	0.1742	0.5155	0.1302	2.2123	0	0.0982	0.1762	0.0548	0.0435
DCAR_008921	DCARv2_Chr3:2646479-2648508	Calcium-binding EF-hand family protein	14.4794	20.152	19.1995	24.0221	28.3944	10.7132	21.3951	12.1236	34.9231
DCAR_008922	DCARv2_Chr3:2663202-2677127	pleiotropic drug resistance 3	1.533	7.309	3.153	3.1119	3.8343	2.168	8.3666	3.7917	7.8525
DCAR_008923	DCARv2_Chr3:2682678-2684648	Pentatricopeptide repeat (PPR) superfamily protein	49.5756	39.2422	66.7794	41.4202	46.6941	64.1975	43.7664	71.0258	48.1311
DCAR_008924	DCARv2_Chr3:2687353-2690531	NB-ARC domain-containing disease resistance protein	0.6234	0.639	0.074	0.0616	0.4483	0.3349	0.2703	0.1495	0.4746
DCAR_008925	DCARv2_Chr3:2690911-2692303	Protein with RING/U-box and TRAF-like domains	0.2628	0.6601	0	0.6359	2.4343	0.1977	0.4875	0.8823	8.1847
DCAR_008926	DCARv2_Chr3:2693311-2696739	Protein with RING/U-box and TRAF-like domains	21.7782	16.6331	16.8802	12.0382	15.6214	13.0981	13.1233	15.5728	14.0799
DCAR_008927	DCARv2_Chr3:2714076-2718926	defective in meristem silencing 3	15.8931	12.9375	13.9118	12.6404	13.7636	18.5091	13.4864	13.3384	12.977
DCAR_008928	DCARv2_Chr3:2721164-2736385	gamma-irradiation and mitomycin c induced 1	2.3636	0.8085	2.985	2.7001	10.599	9.5818	6.019	8.8635	5.894
DCAR_008929	DCARv2_Chr3:2742300-2744434	gamma-irradiation and mitomycin c induced 1	38.5619	34.1699	20.8373	38.3024	36.704	31.6406	26.8639	37.3486	56.4968
DCAR_008930	DCARv2_Chr3:2756269-2758015	DCAR_008930	5.9547	6.5952	1.1183	11.991	2.0851	3.4077	2.0082	1.3037	1.4659
DCAR_008932	DCARv2_Chr3:2781173-2793305	gamma-irradiation and mitomycin c induced 1	4.8475	4.5502	1.5782	3.8418	0.8282	1.1969	0.9248	1.0068	1.8754
DCAR_008933	DCARv2_Chr3:2793721-2796623	seed imbibition 2	0	0	0.0876	0.0911	11.5719	7.8324	7.6463	0.1106	0
DCAR_008934	DCARv2_Chr3:2798140-2799513	Protein of unknown function (DUF295)	0	0	0	0.0979	0	0	0	0	0
DCAR_008935	DCARv2_Chr3:2818540-2831882	gamma-irradiation and mitomycin c induced 1	12.5939	9.9417	12.0825	22.6234	64.1523	56.8749	49.8147	97.5972	66.2831
DCAR_008936	DCARv2_Chr3:2834012-2835376	Protein of unknown function (DUF295)	0	0.1364	0	0	0.0383	0.0357	0.0641	0	0
DCAR_008937	DCARv2_Chr3:2838214-2839566	Protein of unknown function (DUF295)	0.0959	0.1376	0	0	0	0	0.0323	0	0
DCAR_008939	DCARv2_Chr3:2841799-2843124	Protein of unknown function (DUF295)	0.3913	1.2986	0.2925	1.9948	0.5515	0.2207	0.5938	0	0
DCAR_008940	DCARv2_Chr3:2847138-2847380	DCAR_008940	0.7117	0.383	0.5321	0.369	0.2149	1.6059	0.7201	0.448	0
DCAR_008941	DCARv2_Chr3:2849319-2850371	Protein of unknown function (DUF295)	0	0.3094	0.2865	0	0	0	0	0	0
DCAR_008942	DCARv2_Chr3:2869659-2871818	IQ-domain 21	0.5296	0.2036	0.1885	0.7452	0	0.0854	0.4975	0	0.4157
DCAR_008944	DCARv2_Chr3:2887962-2888629	ABL interactor-like protein 3	5.8901	8.0936	4.2474	10.3958	5.7532	3.3933	8.622	7.0995	11.3947
DCAR_008945	DCARv2_Chr3:2890666-2891882	ABL interactor-like protein 3	7.7314	18.3406	7.0334	10.741	9.3402	7.5371	14.3536	7.2761	9.5999
DCAR_008946	DCARv2_Chr3:2892613-2893340	AT5G53045.1	14.7433	8.7371	22.2922	17.0053	24.6154	20.1845	14.2462	27.3189	27.9722
DCAR_008947	DCARv2_Chr3:2895671-2897474	AT2G46550.2	13.3909	9.6719	12.9702	16.9708	19.3141	14.1861	17.6807	15.4253	21.7747
DCAR_008948	DCARv2_Chr3:2957675-2958485	glutathione S-transferase TAU 8	0	0	0	0	0.0799	0	0	0	0.1982
DCAR_008949	DCARv2_Chr3:2958793-2959766	glutathione S-transferase TAU 8	0	0.1436	0	0.0692	2.66	0.0753	0.6751	0.84	11.5332
DCAR_008950	DCARv2_Chr3:2960462-2961334	glutathione S-transferase TAU 8	0.6672	4.8118	0.5321	0.8994	1.2091	0.1506	3.5778	0.42	14.5332
DCAR_008951	DCARv2_Chr3:2962203-2965798	Ribosomal protein L9/RNase H1	49.5458	49.0079	45.8142	45.3525	56.044	60.3471	62.3881	55.7832	50.1489
DCAR_008952	DCARv2_Chr3:2967194-2967646	AT5G53486.4	0.8478	38.8731	0	0.8791	0.2048	0	1.887	0.2134	0.3388
DCAR_008953	DCARv2_Chr3:2971365-2973932	Heat shock protein 70 (Hsp 70) family protein	0	0	0.0659	0	0	0	0	0	0.022
DCAR_008955	DCARv2_Chr3:2976818-2980076	Heat shock protein 70 (Hsp 70) family protein	0.1402	0	0	0.0581	0.0339	0.0633	0	0	0.028
DCAR_008956	DCARv2_Chr3:2980536-2982517	bifunctional nuclease i	1.019	0.2612	0.5804	0.5535	0.2345	0.1642	0.1964	0.1833	2.7151
DCAR_008957	DCARv2_Chr3:2984271-2984504	AT4G10810.1	256.46	311.249	296.347	313.633	285.494	400.24	429.217	365.653	274.89
DCAR_008958	DCARv2_Chr3:2989428-2993254	Transducin/WD40 repeat-like superfamily protein	2.6785	4.2601	2.7098	2.1349	1.8353	0.1353	0.9505	1.2582	1.2183
DCAR_008959	DCARv2_Chr3:3019169-3020098	Dof-type zinc finger DNA-binding family protein	54.5332	30.6752	41.8934	27.4777	51.2217	64.5144	41.4394	73.3917	37.2539
DCAR_008960	DCARv2_Chr3:3023335-3031458	binding	14.209	16.6052	9.3413	12.0324	17.4926	9.6948	11.3639	13.2879	18.7942
DCAR_008961	DCARv2_Chr3:3035202-3038587	nucleotide binding;nucleic acid binding	45.4103	43.4624	52.6344	51.7887	51.5573	55.9279	56.0001	57.3227	65.296
DCAR_008962	DCARv2_Chr3:3043854-3047443	Major facilitator superfamily protein	46.6234	57.2354	58.6748	57.5891	67.2501	66.3729	86.6155	92.4854	67.0505
DCAR_008963	DCARv2_Chr3:3072867-3074666	YELLOW STRIPE like 3	0.8128	0.8413	3.4279	1.6208	4.2677	0.4232	0.6642	0.551	11.5886
DCAR_008964	DCARv2_Chr3:3091562-3093093	Disease resistance protein (CC-NBS-LRR class) family	0.0904	0	0.1801	0.0937	0.4366	0	0	0	0.0903
DCAR_008965	DCARv2_Chr3:3115373-3125956	Ypt/Rab-GAP domain of gyp1p superfamily protein	26.6039	20.0244	28.4269	25.1051	22.7058	28.7838	18.5511	28.2386	22.0492
DCAR_008966	DCARv2_Chr3:3128954-3129325	SAUR-like auxin-responsive protein family	82.9854	40.5333	61.1717	42.6627	69.0819	25.4386	61.2654	109.297	112.528
DCAR_008967	DCARv2_Chr3:3141920-3147667	AT5G53620.1	20.364	16.4798	22.7619	19.5437	21.7975	23.1015	20.8874	30.372	20.1224
DCAR_008968	DCARv2_Chr3:3155302-3155745	DCAR_008968	17.236	15.7224	21.9374	16.6606	22.3518	20.7641	18.9164	25.4984	22.8647
DCAR_008969	DCARv2_Chr3:3157920-3159603	GRF1-interacting factor 2	16.0436	15.5127	16.2635	15.5079	13.4688	17.7937	17.0575	17.1161	14.1282
DCAR_008970	DCARv2_Chr3:3176658-3178501	growth-regulating factor 7	0	0	0.4364	0.0378	0.3085	1.0291	0.1846	0.2756	0
DCAR_008971	DCARv2_Chr3:3179523-3180815	HXXXD-type acyl-transferase family protein	5.7849	0.3239	6.8997	0.4161	13.9772	2.2635	9.3037	1.768	0.735
DCAR_008972	DCARv2_Chr3:3186132-3187436	HXXXD-type acyl-transferase family protein	0.1325	0.2853	3.1704	0.584	0.2402	0.4112	8.0784	0.292	0.3972
DCAR_008973	DCARv2_Chr3:3189164-3190468	HXXXD-type acyl-transferase family protein	1.7559	0	0.4624	0	1.4409	0.1495	0.3687	0	0
DCAR_008974	DCARv2_Chr3:3191499-3193111	IQ-domain 16	0.1974	0.2125	0	0.0341	0.159	0	0.233	0.0414	0
DCAR_008975	DCARv2_Chr3:3195115-3196128	heat shock protein 21	54.1652	0.711	36.873	0.7472	191.447	77.437	12.6372	313.497	15.0599
DCAR_008976	DCARv2_Chr3:3196472-3196996	AT3G10120.1	0.0824	0.4432	0	0.427	0.0995	0.1858	0.5833	0	1.6457
DCAR_008977	DCARv2_Chr3:3203514-3203912	PF07172	1.2266	63.5362	0.7642	52.463	3.1488	0.346	25.9053	1.3511	22.3658
DCAR_008978	DCARv2_Chr3:3204813-3209848	CTC-interacting domain 12	29.2157	42.5335	36.2275	35.0859	25.5486	36.2309	29.2421	28.8416	32.3997
DCAR_008979	DCARv2_Chr3:3213500-3222778	Transducin/WD40 repeat-like superfamily protein	7.3865	6.1047	7.288	9.8275	9.9776	11.4056	9.7869	6.5717	8.658
DCAR_008980	DCARv2_Chr3:3233642-3237664	SER/ARG-rich protein 34A	86.1633	56.012	57.567	54.8125	71.3847	47.3274	62.3355	52.0317	69.428
DCAR_008981	DCARv2_Chr3:3240861-3241133	AT5G54165.1	108.169	153.423	72.9355	2.1349	5.3572	1.0721	6.2492	17.1462	0.633
DCAR_008982	DCARv2_Chr3:3243181-3243441	AT5G54165.1	174.269	340.745	136.065	43.6296	167.705	10.6529	289.617	28.153	26.8136
DCAR_008984	DCARv2_Chr3:3257738-3261921	AT2G31600.1	9.8099	7.3653	9.7182	7.1581	14.5578	14.8934	19.2989	15.475	13.4318
DCAR_008985	DCARv2_Chr3:3262565-3264875	DCAR_008985	7.6801	5.8173	8.6008	8.5535	4.8109	5.6695	7.9622	9.3103	5.5894
DCAR_008986	DCARv2_Chr3:3275877-3276512	Late embryogenesis abundant (LEA) hydroxyproline-rich glycoprotein family	0.4079	0	0.5421	0.0705	0.4928	0	0.1376	0.3423	0.2038
DCAR_008987	DCARv2_Chr3:3279840-3280697	AT5G24460.1	29.0256	37.9682	26.4215	54.0283	25.9337	26.6637	25.8998	26.0727	36.2515
DCAR_008988	DCARv2_Chr3:3281819-3284158	S-domain-2 5	1.4042	0.2188	0.1473	0	0.1563	0	0	0	0
DCAR_008989	DCARv2_Chr3:3323121-3324447	Peroxidase superfamily protein	24.1352	0	13.0869	0.1024	39.413	0.5012	0.2497	4.4736	0.6411
DCAR_008990	DCARv2_Chr3:3327127-3334622	AT3G49490.1	45.6491	49.6692	31.7086	42.5584	36.2328	40.0153	35.7958	29.6281	39.6107
DCAR_008991	DCARv2_Chr3:3339611-3339790	DCAR_008991	22.819	182.274	12.2112	11.208	0.5804	3.2519	4.6174	1.5119	3.12
DCAR_008992	DCARv2_Chr3:3343653-3344030	Ribosomal L18p/L5e family protein	18.7585	17.1132	8.4372	10.6743	34.96	42.1979	36.5692	26.7826	6.2857
DCAR_008993	DCARv2_Chr3:3353655-3358310	SPFH/Band 7/PHB domain-containing membrane-associated protein family	47.8796	50.3886	57.8072	39.0898	61.9146	73.9255	61.8405	83.181	78.2543
DCAR_008994	DCARv2_Chr3:3370872-3376028	myb domain protein 113	146.697	0.1027	0.0476	0.0495	0.4036	0.0538	0.2897	0	0.4291
DCAR_008995	DCARv2_Chr3:3376571-3378488	Protein of unknown function, DUF599	1.5883	0.19	0.2345	0	0.4975	0	0	0	0
DCAR_008996	DCARv2_Chr3:3384032-3394769	Vacuolar iron transporter (VIT) family protein	3.5139	3.7823	1.2913	1.041	1.2716	0.5664	0.7045	1.1824	1.2297
DCAR_008997	DCARv2_Chr3:3395523-3399210	AT2G44870.1	68.4571	55.9209	94.5381	69.0558	68.2395	126.8	62.9705	101.323	95.8637
DCAR_008998	DCARv2_Chr3:3400864-3403244	Aluminium activated malate transporter family protein	0	0.0554	0.0513	0.0267	0.0622	0.1161	0	0.2916	0.0257
DCAR_008999	DCARv2_Chr3:3404048-3405414	breast basic conserved 1	516.396	572.847	468.945	499.433	544.784	470.511	572.126	475.401	531.544
DCAR_009001	DCARv2_Chr3:3418077-3421443	Transducin family protein / WD-40 repeat family protein	21.8102	15.168	31.9246	30.8511	28.3991	21.9326	28.8388	18.2237	29.7278
DCAR_009002	DCARv2_Chr3:3423789-3431205	scramblase-related	25.221	30.9125	28.7322	20.7838	22.2707	29.086	27.8533	24.3963	24.9202
DCAR_009003	DCARv2_Chr3:3435726-3442736	DCAR_009003	2.2182	1.241	1.8738	0.5458	0.9992	1.1453	0.355	0.2998	0.4383
DCAR_009004	DCARv2_Chr3:3444251-3448747	ADP-ribosylation factor B1C	44.9536	52.4861	59.1764	56.8337	45.557	48.7792	54.6992	53.3011	73.417
DCAR_009005	DCARv2_Chr3:3453947-3455405	DCAR_009005	2.6689	1.4364	0.7981	0	0	0	0	2.6879	0.8
DCAR_009006	DCARv2_Chr3:3456042-3456473	lipid transfer protein	2.1018	0.6464	0.2993	0.2076	0	0	0	3.0238	1.5
DCAR_009007	DCARv2_Chr3:3459009-3459362	lipid transfer protein	0.7328	2.4978	0.3652	0	0.2951	0	0	0.4613	2.1966
DCAR_009008	DCARv2_Chr3:3463043-3463396	lipid transfer protein	2.4427	1.972	2.0697	1.6464	2.3608	3.0315	2.3479	2.7676	0.9763
DCAR_009009	DCARv2_Chr3:3465431-3472180	K18735	13.1957	15.1953	15.1009	14.6383	16.9656	17.9647	14.3204	20.1847	24.675
DCAR_009010	DCARv2_Chr3:3473163-3479476	NADH-ubiquinone oxidoreductase-related	120.494	138.597	102.211	112.08	100.612	129.012	119.4	172.805	115.553
DCAR_009012	DCARv2_Chr3:3484111-3489373	AAA-type ATPase family protein	8.5203	5.0733	8.719	7.0256	5.8584	5.4199	5.4336	9.1286	10.2339
DCAR_009013	DCARv2_Chr3:3497204-3500053	Heat shock protein 70 (Hsp 70) family protein	0.0221	0	0	0	0.0267	0	0.0447	1.0002	0.0221
DCAR_009016	DCARv2_Chr3:3515219-3515885	DCAR_009016	0.1334	1.1491	0.5321	0.1384	1.4509	1.6561	1.0801	0.672	0.6667
DCAR_009017	DCARv2_Chr3:3518788-3519336	splicing factor-related	0.4725	1.1868	1.8056	1.0616	0.8563	0.622	0.6374	0.8923	0.8656
DCAR_009018	DCARv2_Chr3:3526332-3530111	Exostosin family protein	7.5193	7.4191	10.5247	8.739	14.0423	10.5688	10.7776	12.2663	14.5877
DCAR_009019	DCARv2_Chr3:3531024-3533703	Target of Myb protein 1	26.1673	31.2997	27.8615	25.9633	27.0836	31.2055	28.8314	27.2604	39.4179
DCAR_009020	DCARv2_Chr3:3534626-3535399	GO:0009607,GO:0006952	0.6385	0.1964	1.2729	0.0946	4.8486	0	0.3691	0.1148	0
DCAR_009021	DCARv2_Chr3:3539052-3542632	Plant protein of unknown function (DUF827)	39.7619	51.0858	52.0789	56.1278	61.1427	50.7058	51.9956	26.6123	45.656
DCAR_009022	DCARv2_Chr3:3544861-3545010	AMP-dependent synthetase and ligase family protein	3.4589	0	0	0	0	0	0	0.3629	0
DCAR_009023	DCARv2_Chr3:3550561-3552167	AT1G65000.1	8.7106	4.9436	15.9448	7.7183	15.6889	13.9369	12.6586	18.3424	28.7998
DCAR_009024	DCARv2_Chr3:3560218-3563433	TBP-associated factor 7	72.4116	48.8083	41.2061	34.4806	42.8053	54.252	40.0455	42.5698	41.865
DCAR_009025	DCARv2_Chr3:3568492-3569909	PLATZ transcription factor family protein	1.6803	7.652	3.2855	5.5621	4.6845	1.2395	3.204	3.0103	25.5711
DCAR_009026	DCARv2_Chr3:3571360-3574558	AT5G16660.1	126.105	169.476	169.071	165.785	148.428	207.82	133.055	177.349	135.179
DCAR_009027	DCARv2_Chr3:3576197-3584472	RING/FYVE/PHD zinc finger superfamily protein	8.1711	6.5683	7.0966	8.0532	6.9113	6.8977	7.0744	6.2562	7.9101
DCAR_009028	DCARv2_Chr3:3601833-3606556	S-adenosyl-L-methionine-dependent methyltransferases superfamily protein	13.9316	19.2119	19.0443	20.9216	22.4109	23.7225	19.2175	23.0743	20.2337
DCAR_009029	DCARv2_Chr3:3609601-3610704	polymerase delta 4	22.1287	24.9181	35.4062	24.5929	40.3055	29.5748	38.1183	21.5717	25.8518
DCAR_009030	DCARv2_Chr3:3611295-3613496	Major facilitator superfamily protein	10.7708	19.8273	27.0851	23.6376	18.1132	24.4414	25.2001	21.841	14.0024
DCAR_009031	DCARv2_Chr3:3614786-3619057	root cap 1 (RCP1)	29.9327	24.3277	31.4414	33.0029	22.0336	32.1563	26.5939	33.0447	31.9442
DCAR_009033	DCARv2_Chr3:3635719-3651425	Protein prenylyltransferase superfamily protein	19.7675	17.7389	14.8869	14.4474	12.7294	11.9615	11.1233	18.8556	19.1201
DCAR_009034	DCARv2_Chr3:3662316-3675079	phosphate deficiency response 2	30.1782	25.7027	25.2853	27.2553	24.3197	22.8073	23.8416	25.3272	27.7729
DCAR_009035	DCARv2_Chr3:3682135-3690402	Alkaline-phosphatase-like family protein	7.6558	6.7215	5.961	6.6946	10.1865	7.0054	8.3705	7.1062	7.5965
DCAR_009036	DCARv2_Chr3:3697868-3713579	long-chain base (LCB) kinase 1	27.0122	30.2215	25.8645	27.4069	37.9631	29.6014	29.1208	25.5779	33.222
DCAR_009037	DCARv2_Chr3:3715334-3717733	leucine-rich repeat/extensin 2	68.7634	140.041	119.867	85.2369	123.378	115.729	287.454	82.1881	12.7439
DCAR_009038	DCARv2_Chr3:3792117-3794645	DCAR_009038	0.0576	0.0621	0	0	0	0	0	0	0.1152
DCAR_009039	DCARv2_Chr3:3858795-3864733	lysophosphatidyl acyltransferase 2	3.3811	3.4574	9.9425	0.9203	1.4296	0	5.003	0	0.2534
DCAR_009040	DCARv2_Chr3:3866432-3866632	DCAR_009040	0	3.2415	0	0.8922	0.2599	2.1841	0	1.6248	1.2895
DCAR_009041	DCARv2_Chr3:3868807-3870456	cytochrome P450, family 93, subfamily D, polypeptide 1	0.265	0.0713	0.0661	0	0.9206	0	0	0	0
DCAR_009042	DCARv2_Chr3:3872021-3876656	cytochrome P450, family 93, subfamily D, polypeptide 1	0.0297	0	0.0148	0	0.0359	0	0	0.0187	0
DCAR_009043	DCARv2_Chr3:3878639-3880433	cytochrome P450, family 93, subfamily D, polypeptide 1	17.6147	0.5052	1.4861	0.3722	34.9886	6.5413	4.3856	6.4995	0.3586
DCAR_009044	DCARv2_Chr3:3885015-3893836	RNA helicase, ATP-dependent, SK12/DOB1 protein	24.9065	18.9908	22.4613	20.9928	23.2318	18.0341	19.0802	25.1267	25.6284
DCAR_009045	DCARv2_Chr3:3895116-3897698	Protein of unknown function (DUF581)	30.7341	88.2793	53.0218	73.8798	17.9004	6.6606	28.4015	100.406	81.8885
DCAR_009046	DCARv2_Chr3:3903262-3905523	Leucine-rich repeat protein kinase family protein	0.0466	0.0251	0.0696	0	0.7594	0	0.0236	0	0
DCAR_009047	DCARv2_Chr3:3907825-3912710	3-phosphoinositide-dependent protein kinase-1, putative	9.4119	11.4876	15.9996	27.1432	13.5531	17.4448	11.6906	21.7928	23.2581
DCAR_009048	DCARv2_Chr3:3922298-3924619	high-affinity K+ transporter 1	2.2172	9.4495	3.7931	3.2001	5.5744	5.5439	1.6976	2.3763	1.6466
DCAR_009049	DCARv2_Chr3:3927231-3931764	Protein kinase superfamily protein	20.041	41.6284	15.6721	16.4535	25.2663	25.8404	25.8243	15.6385	19.0059
DCAR_009050	DCARv2_Chr3:3936089-3940939	Ankyrin repeat family protein	0.3527	0.0759	0.375	0	5.3965	0.1061	0.0476	0.6215	0.2114
DCAR_009051	DCARv2_Chr3:3944087-3946976	Protein kinase superfamily protein	65.6896	59.5029	40.5651	41.6194	51.8962	42.4952	44.4839	64.7716	73.7733
DCAR_009052	DCARv2_Chr3:3948983-3956686	evolutionarily conserved C-terminal region 5	17.1937	21.3461	14.3422	15.2921	16.5708	19.6145	19.0213	18.7468	23.4567
DCAR_009054	DCARv2_Chr3:3997851-4002934	Homeodomain-like protein with RING/FYVE/PHD-type zinc finger domain	5.7989	6.4713	4.9516	3.6918	6.3359	4.7144	6.3632	6.6292	6.5822
DCAR_009055	DCARv2_Chr3:4009078-4026050	ARM repeat superfamily protein	9.1498	6.6355	6.9754	7.6304	7.6487	5.6862	5.8157	10.6097	10.8623
DCAR_009056	DCARv2_Chr3:4029831-4031880	DCAR_009056	0.7927	0.7369	1.688	0.411	2.6116	1.7073	4.0828	2.0865	0.288
DCAR_009057	DCARv2_Chr3:4033515-4035442	Ribosomal protein S5 family protein	611.301	626.68	578.209	591.816	668.667	536.749	661.219	603.025	718.523
DCAR_009058	DCARv2_Chr3:4039475-4041959	zinc finger (C2H2 type, AN1-like) family protein	16.3795	36.267	9.561	6.3244	11.6469	7.9911	19.8566	7.1829	8.404
DCAR_009059	DCARv2_Chr3:4043535-4053562	Uncharacterized protein	0.0445	0.2556	0.0444	0	0.1076	0.0167	0.0451	0.0561	0.5339
DCAR_009060	DCARv2_Chr3:4054662-4056751	Leucine-rich repeat protein kinase family protein	9.7967	31.6113	13.0423	40.543	16.9901	10.2913	40.1099	10.4967	53.0969
DCAR_009061	DCARv2_Chr3:4065591-4069709	Adenine nucleotide alpha hydrolases-like superfamily protein	8.3517	7.6265	8.6858	8.0348	10.6724	7.7897	8.9685	5.0102	8.7363
DCAR_009062	DCARv2_Chr3:4074901-4088244	villin 2	0.4718	0.8251	0.1411	1.4308	0.9831	0.2661	0.7159	1.648	0.8249
DCAR_009063	DCARv2_Chr3:4090288-4103536	ARM repeat superfamily protein	10.8217	9.6475	10.2289	8.8186	10.2435	8.3597	9.0039	10.7865	11.9702
DCAR_009064	DCARv2_Chr3:4106400-4113160	Tetratricopeptide repeat (TPR)-like superfamily protein	12.6887	9.0385	9.7177	9.1101	6.7562	10.179	7.4018	7.7634	7.3941
DCAR_009065	DCARv2_Chr3:4114381-4118097	Integrase-type DNA-binding superfamily protein	28.1562	28.1878	22.6354	18.2244	30.7026	35.0576	34.4975	22.2585	25.3227
DCAR_009066	DCARv2_Chr3:4122604-4124752	heat shock transcription factor B3	3.4115	4.9461	1.3186	1.7326	5.5513	0	1.6202	0.7888	29.7041
DCAR_009067	DCARv2_Chr3:4128594-4135172	NADPH-dependent thioredoxin reductase C	17.7712	25.0186	34.7811	32.051	21.5345	34.8423	25.49	32.8417	27.6629
DCAR_009068	DCARv2_Chr3:4137054-4137569	RING/U-box superfamily protein	8.0439	3.9684	0.0835	0	8.4018	3.4032	6.6125	1.1603	2.9302
DCAR_009069	DCARv2_Chr3:4137908-4139995	Protein kinase superfamily protein	33.3752	28.7122	23.0866	21.3411	37.2043	29.0108	32.8977	24.3181	31.1997
DCAR_009070	DCARv2_Chr3:4141598-4145599	AT3G11760.1	3.8225	8.8391	6.308	1.8016	6.8495	5.076	6.9946	2.6248	3.8741
DCAR_009071	DCARv2_Chr3:4150816-4151844	Dihydroneopterin aldolase	0.1052	0.6794	0.734	2.8361	0.7625	0.4747	0.6386	0	3.2584
DCAR_009072	DCARv2_Chr3:4154429-4158492	TPX2 (targeting protein for Xklp2) protein family	26.6783	26.8887	26.9125	34.3048	39.0778	36.205	42.8369	26.0454	37.5997
DCAR_009073	DCARv2_Chr3:4165280-4165738	DCAR_009073	0	0.2028	12.9576	21.1951	1.0242	0.9565	1.1436	2.2531	2.2588
DCAR_009074	DCARv2_Chr3:4176120-4177409	FASCICLIN-like arabinogalactan protein 17 precursor	17.3279	93.6175	52.2525	55.2581	72.1945	48.2498	174.536	59.197	14.0315
DCAR_009075	DCARv2_Chr3:4188493-4195638	calcium-dependent protein kinase 20	0	0	0	0	0	0	0	0	0.1343
DCAR_009077	DCARv2_Chr3:4201475-4201843	Leucine-rich repeat protein kinase family protein	0.3515	0.3784	2.9199	1.215	0.1416	0	0	0	1.0537
DCAR_009078	DCARv2_Chr3:4210745-4212569	annexin 8	1.3469	1.2565	0.4923	0.3259	1.0848	0.2533	0.0454	0.3956	3.8131
DCAR_009079	DCARv2_Chr3:4220020-4220784	HSP20-like chaperones superfamily protein	0.0706	0.076	1.9718	0	0.256	0	10.6501	0.1779	0.5647
DCAR_009080	DCARv2_Chr3:4222317-4223217	HSP20-like chaperones superfamily protein	0	0	0.5986	0	0.2073	0	1.1283	0.216	0
DCAR_009081	DCARv2_Chr3:4226402-4230875	double-stranded-RNA-binding protein 4	2.3577	3.9318	2.7805	1.9971	3.2094	1.9482	4.2669	4.1386	5.4083
DCAR_009082	DCARv2_Chr3:4232434-4235769	methionine synthase 2	483.072	396.232	527.187	1040.23	393.457	490.245	490.751	757.581	561.84
DCAR_009083	DCARv2_Chr3:4256214-4263471	Polynucleotidyl transferase, ribonuclease H fold protein with HRDC domain	17.168	16.6558	16.1555	16.5171	20.7709	17.0299	20.107	16.8062	20.2356
DCAR_009084	DCARv2_Chr3:4267699-4269256	Polynucleotidyl transferase, ribonuclease H fold protein with HRDC domain	20.0499	22.4251	21.8841	24.7389	30.221	24.1369	25.763	22.7493	27.0464
DCAR_009085	DCARv2_Chr3:4280184-4283034	Leucine-rich repeat protein kinase family protein	0.6998	0.0407	0.3017	0.0392	0.2285	0	0	0.1905	0.0378
DCAR_009086	DCARv2_Chr3:4283512-4286478	C2 calcium/lipid-binding plant phosphoribosyltransferase family protein	2.5064	4.1252	4.9533	2.9012	5.3518	9.7493	12.4288	1.4309	1.3541
DCAR_009087	DCARv2_Chr3:4294051-4301785	serine carboxypeptidase-like 18	0	0	0	0.0336	0	0.1096	0	7.3388	0.0324
DCAR_009088	DCARv2_Chr3:4302208-4308454	ARF GAP-like zinc finger-containing protein ZIGA4	0.0857	0.0231	0	0	0.0259	0	0	0.1887	0.0856
DCAR_009089	DCARv2_Chr3:4318404-4319725	myb domain protein 60	0	0	0	0	0.2149	0	0.045	0	0
DCAR_009090	DCARv2_Chr3:4323402-4325926	Sec14p-like phosphatidylinositol transfer family protein	0	0.214	0	0	0	0	0	0	0.0497
DCAR_009091	DCARv2_Chr3:4328501-4329911	plastid-specific 50S ribosomal protein 5	156.114	127.954	141.347	125.068	116.969	253.499	167.637	137.23	129.116
DCAR_009092	DCARv2_Chr3:4337246-4338432	Phosphoenolpyruvate carboxylase family protein	107.017	86.5224	129.819	131.952	132.513	107.393	183.619	142.167	182.209
DCAR_009093	DCARv2_Chr3:4339598-4341376	RING/U-box superfamily protein	0	0	0	0	0.058	0	0	0	0
DCAR_009095	DCARv2_Chr3:4353934-4358039	DHHC-type zinc finger family protein	13.0544	5.9203	5.4827	10.2875	0.5467	0.0785	0.7044	2.7609	3.9304
DCAR_009096	DCARv2_Chr3:4360153-4362267	Protein kinase superfamily protein	13.6761	11.662	13.551	12.5911	15.3611	14.3224	14.3746	18.5291	16.8101
DCAR_009097	DCARv2_Chr3:4368717-4370038	calmodulin 5	675.911	806.377	693.263	719.643	844.987	992.44	1017.62	1194.78	970.737
DCAR_009098	DCARv2_Chr3:4372389-4375859	seed imbibition 2	0.3263	0.8195	5.5838	6.9363	5.2561	3.3133	5.2273	9.4481	6.8467
DCAR_009100	DCARv2_Chr3:4391944-4392165	Leucine-rich repeat (LRR) family protein	86.0826	64.9857	49.1165	58.1605	48.2329	114.038	48.4733	153.971	97.1019
DCAR_009101	DCARv2_Chr3:4393662-4394725	Leucine-rich repeat (LRR) family protein	109.077	64.4947	54.414	50.6663	47.9396	100.343	37.3524	154.465	66.1803
DCAR_009102	DCARv2_Chr3:4398318-4408582	zinc induced facilitator-like 1	0.1228	0.3436	0.0245	0	0.178	0	0	0.0309	0.0981
DCAR_009103	DCARv2_Chr3:4409472-4409807	serine protease inhibitor, Kazal-type family protein	28.6954	42.383	27.3212	30.5552	30.78	19.744	56.6331	11.8254	19.9284
DCAR_009104	DCARv2_Chr3:4411214-4412750	HIS triad family protein 3	11.4641	15.0426	8.7067	9.7362	17.4109	21.1869	12.9244	21.8542	18.1089
DCAR_009105	DCARv2_Chr3:4417271-4418927	HIS triad family protein 3	31.5956	37.688	49.6367	45.5026	99.1082	95.6823	88.6101	80.4808	50.0304
DCAR_009107	DCARv2_Chr3:4426873-4431619	ABA-responsive element binding protein 3	21.9214	17.7988	17.5418	22.2587	20.2058	20.1535	18.9175	24.6364	29.3303
DCAR_009108	DCARv2_Chr3:4435965-4437641	UBP1-associated protein 2A	5.1821	5.1062	4.2404	3.609	5.949	3.8395	8.2689	11.6518	6.4658
DCAR_009109	DCARv2_Chr3:4450021-4451697	phytochrome kinase substrate 4	18.3051	1.3598	17.3729	3.4219	12.9569	7.7663	7.4342	31.9695	15.5591
DCAR_009110	DCARv2_Chr3:4455380-4455622	DCAR_009110	0.1779	0	0	0.5535	0	0	0.36	0.448	1.7778
DCAR_009111	DCARv2_Chr3:4457718-4462857	Core-2/I-branching beta-1,6-N-acetylglucosaminyltransferase family protein	39.9451	42.9145	43.7016	44.2829	43.8243	34.7386	40.4529	44.1434	52.1571
DCAR_009112	DCARv2_Chr3:4465596-4470365	NB-ARC domain-containing disease resistance protein	0.2357	0.0585	0.8764	0.2726	0.4052	0.0102	1.1188	0.0228	0.0362
DCAR_009113	DCARv2_Chr3:4474502-4477687	Leucine-rich repeat (LRR) family protein	14.0728	24.8174	17.3556	24.2594	26.6901	16.9181	38.1149	15.1534	41.6539
DCAR_009114	DCARv2_Chr3:4479323-4481018	alpha carbonic anhydrase 7	0.183	0	0	0	0	0	0	0	0
DCAR_009115	DCARv2_Chr3:4487808-4490373	Haloacid dehalogenase-like hydrolase (HAD) superfamily protein	1.4038	0	2.2389	0	0	0.1056	0	0	0
DCAR_009117	DCARv2_Chr3:4513334-4515600	PR5-like receptor kinase	0	0	0.0433	0	0.708	0.049	0.0659	0.2732	0.4554
DCAR_009118	DCARv2_Chr3:4516578-4518462	suppressor of npr1-1 constitutive 4	0.0483	0.052	0.0722	0	0.2916	0	0	0.3951	0.1447
DCAR_009119	DCARv2_Chr3:4518879-4520384	alpha carbonic anhydrase 7	1.0124	0	0.3562	0	7.5543	0	0.0603	0.3749	31.4179
DCAR_009120	DCARv2_Chr3:4531835-4533394	nodulin MtN21 /EamA-like transporter family protein	0	0	0	0	0	0	0	0	0.1834
DCAR_009121	DCARv2_Chr3:4537399-4541439	Pyridoxal-dependent decarboxylase family protein	113.753	109.552	191.312	156.992	128.736	171.128	126.893	210.879	195.709
DCAR_009122	DCARv2_Chr3:4542752-4545234	Major facilitator superfamily protein	59.5198	25.0319	18.1675	14.0707	68.3434	81.2986	69.4274	77.9327	57.9736
DCAR_009123	DCARv2_Chr3:4559409-4561775	exocyst complex component sec15A	13.0603	12.8388	10.597	8.1444	13.4168	12.5297	13.99	13.0152	14.8197
DCAR_009124	DCARv2_Chr3:4570014-4572120	Single-stranded nucleic acid binding R3H protein	54.5497	37.3922	41.1797	40.7431	34.0845	27.382	38.5196	23.5801	23.4057
DCAR_009125	DCARv2_Chr3:4579227-4580102	Homeodomain-like superfamily protein	8.4893	0.85	8.1178	1.7401	14.9066	7.4617	15.4803	4.5979	11.9835
DCAR_009126	DCARv2_Chr3:4585736-4588269	Cyclin family protein	10.4527	14.8649	19.4495	13.0391	30.8039	33.0198	57.3001	3.5887	3.0382
DCAR_009127	DCARv2_Chr3:4591109-4594016	Transcription elongation factor (TFIIS) family protein	26.045	22.8865	19.8097	25.3311	18.3088	16.4056	18.7335	23.5534	33.9656
DCAR_009131	DCARv2_Chr3:4704463-4707528	DNA/RNA helicase protein	0	0.0365	0	0	0	0	0	0	0
DCAR_009132	DCARv2_Chr3:4711899-4712345	DNA/RNA helicase protein	0	0.1041	0	0	0	0	0	0	0
DCAR_009133	DCARv2_Chr3:4746682-4747128	DNA/RNA helicase protein	0	0	0.0964	0	0	0	0	0	0
DCAR_009134	DCARv2_Chr3:4764828-4766369	Essential protein Yae1, N-terminal	12.4378	11.971	2.0336	11.8733	11.6073	9.7261	11.4521	4.8879	16.241
DCAR_009135	DCARv2_Chr3:4771229-4774226	DNA/RNA helicase protein	0	0	0	0.0366	0	0	0	0	0
DCAR_009136	DCARv2_Chr3:4790352-4796212	dual specificity protein phosphatase-related	14.5708	16.9657	12.2686	16.4261	14.1493	19.0817	14.4609	22.0416	24.7139
DCAR_009137	DCARv2_Chr3:4797754-4799980	Rubredoxin-like superfamily protein	29.3705	14.3364	60.0516	41.999	27.7254	64.0371	37.11	42.9071	44.0186
DCAR_009138	DCARv2_Chr3:4820985-4822887	Family of unknown function (DUF662)	205.12	205.814	189.181	181.24	295.175	208.541	333.592	167.507	244.714
DCAR_009139	DCARv2_Chr3:4842362-4844615	growth-regulating factor 4	0.5268	2.4707	0.3751	3.0824	2.1366	0.5519	0.9137	0.0947	0.6016
DCAR_009140	DCARv2_Chr3:4846204-4865058	starch branching enzyme 2.2	93.4702	86.2251	114.208	115.277	74.9739	136.035	62.625	146.624	144.451
DCAR_009141	DCARv2_Chr3:4866990-4875402	pleiotropic drug resistance 6	0.0443	1.1285	0.7654	4.7159	0.3568	0.0666	2.2709	0.1115	5.4295
DCAR_009142	DCARv2_Chr3:4882139-4899638	pleiotropic drug resistance 11	0.0442	0.0317	0	0	0	0	0	0	0
DCAR_009143	DCARv2_Chr3:4914093-4919422	pleiotropic drug resistance 12	0	0.0317	0	0.1984	0	0	0	0	0
DCAR_009145	DCARv2_Chr3:4938030-4939337	G10 family protein	101.378	86.3825	29.1258	67.6575	41.4999	31.0717	39.3498	31.9368	37.8737
DCAR_009146	DCARv2_Chr3:4941209-4955281	ubiquitin-protein ligases	3.1112	2.9599	2.8612	2.7266	3.7586	2.6043	3.2493	2.9817	4.332
DCAR_009147	DCARv2_Chr3:4956204-4956847	D6 protein kinase like 2	0.23	0.6601	0.1528	0.159	0.2778	0.5189	0.7756	0.2895	0.2298
DCAR_009148	DCARv2_Chr3:4957770-4960610	KCBP-interacting protein kinase	16.7033	18.9441	19.6127	15.6843	19.3766	19.5941	32.069	15.9901	15.4782
DCAR_009149	DCARv2_Chr3:4972067-4974403	SKU5 similar 17	5.3847	13.808	0	0.1642	3.0613	5.7177	6.4094	2.5919	13.2922
DCAR_009150	DCARv2_Chr3:4976317-4980607	monodehydroascorbate reductase 1	0.1634	0	0	0	0.1184	0.1106	0	0.0823	0.0653
DCAR_009152	DCARv2_Chr3:4995366-4998073	GDSL-like Lipase/Acylhydrolase superfamily protein	5.2077	2.6941	3.7827	4.1023	0.4389	6.5585	4.0844	3.9132	1.2101
DCAR_009153	DCARv2_Chr3:4999749-5000069	peptidoglycan-binding LysM domain-containing protein	0	0	0	0.1397	3.4171	0	0	0	0
DCAR_009154	DCARv2_Chr3:5003594-5013402	TBP-associated factor 12	127.036	14.0965	229.494	280.935	104.368	21.8319	25.6813	23.7236	19.1729
DCAR_009155	DCARv2_Chr3:5016664-5019259	purple acid phosphatase 22	3.2637	0.6609	1.8682	2.379	2.9669	0.2552	2.9424	0.2441	1.2592
DCAR_009156	DCARv2_Chr3:5025090-5025338	protein binding	0.8682	60.5557	4.6733	139.357	2.5172	0.9795	225.397	2.4045	47.537
DCAR_009157	DCARv2_Chr3:5026894-5029804	farnesylated protein-converting enzyme 2	5.6338	5.3589	4.4404	3.3964	4.4319	5.617	4.2419	6.7624	6.4145
DCAR_009158	DCARv2_Chr3:5077138-5078251	PEBP (phosphatidylethanolamine-binding protein) family protein	0	0	0.3284	0	0	0	0	0	0
DCAR_009159	DCARv2_Chr3:5084605-5086434	Basic-leucine zipper (bZIP) transcription factor family protein	0	0	0	0	0	0.0739	0	0	0
DCAR_009160	DCARv2_Chr3:5089885-5094682	Pentatricopeptide repeat (PPR) superfamily protein	9.0601	10.1224	11.4319	8.0864	8.4053	13.1113	10.2109	13.475	17.1118
DCAR_009161	DCARv2_Chr3:5095911-5096378	AT3G52740.1	0	0	0	0.0958	0	0	0.2804	0	0.0923
DCAR_009162	DCARv2_Chr3:5098183-5103261	Transducin/WD40 repeat-like superfamily protein	19.7156	16.5055	20.4573	13.3898	21.5895	17.4304	16.3312	25.11	21.1966
DCAR_009163	DCARv2_Chr3:5104323-5106287	Transducin/WD40 repeat-like superfamily protein	11.872	10.8767	13.8157	10.478	12.4745	10.6529	10.7824	18.004	15.5585
DCAR_009164	DCARv2_Chr3:5107757-5107996	DCAR_009164	0	0	0	0	0	0	0	0.2268	0
DCAR_009165	DCARv2_Chr3:5109875-5113898	Iron-sulphur cluster biosynthesis family protein	12.3784	19.3195	13.661	10.5433	13.0315	16.2597	12.9712	19.4788	21.379
DCAR_009166	DCARv2_Chr3:5116124-5116621	AT3G10120.1	0.955	17.7555	1.1251	20.8856	4.1954	0.098	17.3044	1.4208	59.508
DCAR_009167	DCARv2_Chr3:5120919-5121341	AT3G10020.1	13.1855	14.5226	2.4453	6.3592	5.0627	4.4974	12.7199	9.9079	10.3148
DCAR_009168	DCARv2_Chr3:5127971-5128750	AT2G36220.1	7.2614	0.4773	5.6359	0.4023	41.2504	1.6885	1.0095	4.3962	3.1015
DCAR_009169	DCARv2_Chr3:5157703-5160375	Vacuolar protein sorting 55 (VPS55) family protein	33.2488	34.9717	32.0087	42.2103	36.96	43.3593	35.9419	45.8351	42.947
DCAR_009170	DCARv2_Chr3:5183744-5187580	Peptidase M20/M25/M40 family protein	7.1896	8.5868	9.9155	7.9996	14.357	17.7413	13.2528	16.6966	19.3529
DCAR_009171	DCARv2_Chr3:5187989-5190658	Peptidase M20/M25/M40 family protein	8.3776	6.4953	9.4707	11.0166	19.1559	9.343	10.2622	10.7889	14.6565
DCAR_009172	DCARv2_Chr3:5194012-5199179	chaperone protein dnaJ-related	120.499	111.464	138.474	73.9561	69.2542	176.727	74.5841	138.71	78.7163
DCAR_009173	DCARv2_Chr3:5199896-5201554	cell wall invertase 2	0	0	0	0.0983	0	0	0	0	0
DCAR_009174	DCARv2_Chr3:5207375-5207895	AT3G11600.1	2.7403	0	0.7082	0	5.2723	0.5725	0.2054	0.2555	0
DCAR_009175	DCARv2_Chr3:5214921-5221987	exocyst subunit exo70 family protein A2	0.0416	0.0448	0	0.0431	0	0	0	0	0
DCAR_009176	DCARv2_Chr3:5223287-5223934	PTHR36351,PTHR36351:SF1	0.3336	0.0718	0.0665	0.6919	1.1285	0.4517	1.0801	1.0919	0.2667
DCAR_009178	DCARv2_Chr3:5230315-5231451	F-box family protein	1.7112	0.573	0.3791	0.3549	2.251	0.8151	0.5002	1.1489	1.9377
DCAR_009179	DCARv2_Chr3:5232173-5234460	damaged DNA binding;DNA-directed DNA polymerases	0.3239	0.8715	1.5738	0.3778	1.8585	2.1466	3.4815	3.0069	0.4449
DCAR_009180	DCARv2_Chr3:5241126-5245680	TatD related DNase	8.5055	6.612	14.9784	9.0644	30.8258	31.1334	23.5215	10.2315	23.1815
DCAR_009181	DCARv2_Chr3:5249550-5249945	DCAR_009181	9.1713	7.6388	9.2509	5.7738	5.276	3.9418	3.5349	10.446	8.9454
DCAR_009182	DCARv2_Chr3:5252817-5254081	Calcium-dependent lipid-binding (CaLB domain) family protein	0.0441	0.2846	0.0439	0.3656	0.6922	0.1492	1.0256	0.3329	1.4532
DCAR_009184	DCARv2_Chr3:5257613-5260112	Aldolase superfamily protein	1.2846	1.642	2.2409	1.0407	1.358	0.6794	1.2997	0.9097	1.2434
DCAR_009185	DCARv2_Chr3:5262346-5264293	heat shock transcription factor A3	9.3571	17.7702	2.6266	2.4535	3.1833	0.6067	1.6322	2.1663	1.0746
DCAR_009186	DCARv2_Chr3:5265343-5275186	Protein kinase superfamily protein	15.1299	18.5264	16.1373	19.5966	20.0561	15.713	21.8449	20.0862	24.1194
DCAR_009187	DCARv2_Chr3:5277519-5279594	AT2G26680.1	7.408	7.7805	8.7718	8.7988	14.4277	13.4738	12.3102	15.1475	17.0017
DCAR_009188	DCARv2_Chr3:5280223-5281568	Zinc-binding dehydrogenase family protein	0.3717	0	0	0	0.2494	0.4193	0.2507	0.3119	0
DCAR_009189	DCARv2_Chr3:5282813-5283694	Pentatricopeptide repeat (PPR-like) superfamily protein	0.6863	0.897	0.9284	0.9658	1.1844	0.6637	0.496	1.1108	2.1551
DCAR_009190	DCARv2_Chr3:5288087-5289136	Nucleotide-sugar transporter family protein	55.3833	69.0538	102.204	71.347	161.971	116.977	200.724	107.459	81.9971
DCAR_009191	DCARv2_Chr3:5291380-5291760	DCAR_009191	0	0.1221	0	0	0.4113	0.2561	0.1148	0	0
DCAR_009192	DCARv2_Chr3:5293629-5294009	DCAR_009192	0	0	0	0	0.4113	0	0.1148	0	0.3402
DCAR_009193	DCARv2_Chr3:5294973-5297647	Major facilitator superfamily protein	0.0759	0.2722	1.5878	1.2322	0.0611	0.0285	0.5884	1.2414	2.021
DCAR_009194	DCARv2_Chr3:5305274-5306344	Heat shock protein DnaJ, N-terminal with domain of unknown function (DUF1977)	67.135	54.1425	52.7964	62.2039	57.256	46.1831	55.2623	49.8553	68.6515
DCAR_009195	DCARv2_Chr3:5307907-5311038	P-loop containing nucleoside triphosphate hydrolases superfamily protein	0.4921	0.6054	0.7475	1.7009	1.4155	0.4495	3.2956	0.236	2.0839
DCAR_009196	DCARv2_Chr3:5317208-5320292	Galactose oxidase/kelch repeat superfamily protein	26.6206	50.3202	33.3032	62.8637	32.0878	35.0055	65.0138	26.8398	90.9811
DCAR_009197	DCARv2_Chr3:5331450-5331995	translocase inner membrane subunit 23-3	20.1135	17.5584	22.97	16.9968	22.1941	17.7785	20.7505	18.3424	26.4262
DCAR_009198	DCARv2_Chr3:5335089-5335929	Lactoylglutathione lyase / glyoxalase I family protein	0	0	0.0887	0	0.4299	0	0	0.112	0
DCAR_009199	DCARv2_Chr3:5336702-5337471	AT5G20100.1	1.1415	0	1.1379	0.2959	5.5163	1.2879	0.1444	1.4371	0.2851
DCAR_009200	DCARv2_Chr3:5339815-5343781	FAD/NAD(P)-binding oxidoreductase	39.8949	43.0492	51.7975	48.038	44.1598	65.7703	40.5656	51.7297	69.7572
DCAR_009201	DCARv2_Chr3:5345986-5350047	nudix hydrolase homolog 19	5.4137	1.8899	8.1675	2.162	18.6924	2.1872	2.7756	13.4461	23.61
DCAR_009202	DCARv2_Chr3:5356044-5356757	Ran BP2/NZF zinc finger-like superfamily protein	0	0	0.083	0	0	0	0	0	0
DCAR_009204	DCARv2_Chr3:5378801-5380323	DCAR_009204	19.4512	15.2958	24.1109	25.9169	9.9839	17.8516	13.9696	15.0981	17.1187
DCAR_009205	DCARv2_Chr3:5386500-5387558	Protein of unknown function (DUF1644)	75.5304	71.675	36.017	42.0803	46.6099	39.9354	37.9612	22.3576	23.4967
DCAR_009206	DCARv2_Chr3:5394686-5403941	PPPDE putative thiol peptidase family protein	25.8422	36.6421	22.7257	38.133	34.1464	30.5571	48.7094	19.4725	27.4963
DCAR_009207	DCARv2_Chr3:5406532-5409547	alpha/beta-Hydrolases superfamily protein	18.0301	12.7866	21.5792	20.2588	27.8283	31.635	24.7701	29.5299	20.3044
DCAR_009208	DCARv2_Chr3:5414083-5415874	DCAR_009208	1.2312	1.4032	3.393	0.4506	1.5749	1.4707	2.9309	1.2764	1.809
DCAR_009209	DCARv2_Chr3:5418490-5419866	Protein kinase superfamily protein	0.3454	0.4732	0.0313	0	0.1517	0	0	0	0.3765
DCAR_009210	DCARv2_Chr3:5420792-5428020	Restriction endonuclease, type II-like superfamily protein	4.5186	4.1214	3.39	2.0221	5.4014	3.2734	4.1386	5.5387	4.4911
DCAR_009211	DCARv2_Chr3:5429450-5432055	high chlorophyll fluorescence 153	66.0639	45.1794	63.2318	56.2855	47.2763	77.7381	47.0437	59.4616	55.8127
DCAR_009212	DCARv2_Chr3:5433859-5439357	protein arginine methyltransferase 10	22.1653	19.6364	29.3383	18.2859	22.9207	21.1651	22.2413	27.1381	34.0858
DCAR_009213	DCARv2_Chr3:5443675-5445094	Plant Tudor-like RNA-binding protein	33.3475	16.3053	26.2504	20.5435	24.3583	35.3679	19.7967	11.8305	9.8101
DCAR_009214	DCARv2_Chr3:5452449-5456130	Cytochrome P450 superfamily protein	0.5991	4.7649	1.0285	9.0423	2.3724	0.1502	3.8727	0.3771	3.3589
DCAR_009215	DCARv2_Chr3:5492548-5492892	AT1G52720.1	0.1253	0	0	0	0	0	0	0	0
DCAR_009216	DCARv2_Chr3:5500516-5500860	AT1G52720.1	64.1648	96.8534	111.556	237.545	88.8713	58.9592	158.24	60.8976	164.034
DCAR_009217	DCARv2_Chr3:5503091-5507058	HCO3- transporter family	0	0.0455	0	0	0	0.5245	0	0	0
DCAR_009218	DCARv2_Chr3:5511933-5512127	DCAR_009218	0	0	0	0	0	0	0	0	0.2215
DCAR_009219	DCARv2_Chr3:5527201-5528851	cytochrome P450, family 71, subfamily B, polypeptide 34	0	0	0	0	0	0	0.0868	0	0
DCAR_009220	DCARv2_Chr3:5539579-5540625	golgi nucleotide sugar transporter 4	33.4904	45.2936	44.1274	47.8294	50.1374	42.1635	57.8243	64.9304	51.7818
DCAR_009221	DCARv2_Chr3:5542124-5549231	P-loop containing nucleoside triphosphate hydrolases superfamily protein	10.2325	7.1359	5.4352	6.9988	14.306	6.8562	5.0792	6.7734	9.3839
DCAR_009223	DCARv2_Chr3:5558350-5559546	AT5G19970.1	4.9485	2.9159	0.9361	2.2847	9.7745	2.5266	3.2159	2.5919	3.5368
DCAR_009224	DCARv2_Chr3:5564441-5565793	GRAS family transcription factor family protein	3.4193	0.9287	12.7097	0.5964	29.1082	16.7284	17.5559	3.4597	0.8621
DCAR_009225	DCARv2_Chr3:5566975-5569101	Tetratricopeptide repeat (TPR)-like superfamily protein	3.5573	3.829	4.9643	5.5223	4.4448	4.2197	2.941	5.0156	3.1075
DCAR_009226	DCARv2_Chr3:5580948-5590820	Leucine-rich repeat protein kinase family protein	9.7379	27.2856	18.6526	46.8515	30.9255	24.8203	64.3001	12.3177	32.2246
DCAR_009227	DCARv2_Chr3:5612786-5613844	myb-like HTH transcriptional regulator family protein	3.7561	3.8672	1.1802	1.651	2.0222	0.737	1.4457	2.8268	0.8159
DCAR_009228	DCARv2_Chr3:5617446-5631041	proteolysis 6	31.8969	28.99	24.6459	31.0645	21.0987	24.7782	22.2889	22.8191	23.5837
DCAR_009229	DCARv2_Chr3:5635324-5639052	ATP binding microtubule motor family protein	2.7307	4.0123	4.4935	3.9326	5.7862	5.4525	12.915	1.5551	1.9922
DCAR_009230	DCARv2_Chr3:5651926-5652099	DCAR_009230	1002.13	122.23	7270.23	373.343	5110.1	1172.38	959.105	12667.6	537.265
DCAR_009231	DCARv2_Chr3:5655351-5658971	Protein of unknown function (DUF3741)	0	0	0	0	0.0205	0	0	0	0
DCAR_009232	DCARv2_Chr3:5669705-5672040	poltergeist like 4	8.4091	45.1231	3.4123	26.8786	5.6938	0.5317	15.6857	1.4052	32.6414
DCAR_009233	DCARv2_Chr3:5686047-5694468	Pectinacetylesterase family protein	5.9648	4.4905	6.6675	6.614	5.9564	3.1897	3.907	8.5941	5.0296
DCAR_009234	DCARv2_Chr3:5695862-5699576	Transducin/WD40 repeat-like superfamily protein	0.7103	0.6796	0.0315	0	0	0.0534	0.0639	0.4571	0.0158
DCAR_009235	DCARv2_Chr3:5708520-5709837	DNA binding with one finger 2.4	1.636	0.7966	5.9794	0	2.3058	0.5273	8.67	0.9807	0.7784
DCAR_009236	DCARv2_Chr3:5712623-5713123	Core-2/I-branching beta-1,6-N-acetylglucosaminyltransferase family protein	18.1229	15.9772	23.6567	21.4764	32.9452	21.8095	25.8449	18.6863	20.7807
DCAR_009237	DCARv2_Chr3:5716298-5716621	Core-2/I-branching beta-1,6-N-acetylglucosaminyltransferase family protein	26.0217	21.9764	39.9058	35.6996	48.2024	37.7888	45.3644	33.9343	37.4664
DCAR_009238	DCARv2_Chr3:5722427-5722963	RING/U-box superfamily protein	69.1616	7.8864	59.3103	4.5082	123.53	34.8812	24.5196	44.5975	11.1016
DCAR_009241	DCARv2_Chr3:5748242-5749756	HSP20-like chaperones superfamily protein	42.9792	73.3552	23.8676	34.5636	30.0295	37.3491	48.2774	29.0648	34.8164
DCAR_009242	DCARv2_Chr3:5752951-5754174	heat shock cognate protein 70-1	389.301	362.078	283.836	242.657	307.55	237.28	304.565	331.867	429.102
DCAR_009243	DCARv2_Chr3:5755562-5755888	Heat shock protein 70 (Hsp 70) family protein	424.295	372.732	297.075	269.266	266.594	209.288	310.892	330.736	398.309
DCAR_009244	DCARv2_Chr3:5767947-5774660	NAD(P)-binding Rossmann-fold superfamily protein	0.8402	0	0.5798	0	3.4744	0	0	0.0814	0
DCAR_009245	DCARv2_Chr3:5776791-5777192	AT2G37530.1	0.6453	0	0.2144	0	4.2878	0.4854	0	0	0
DCAR_009246	DCARv2_Chr3:5777802-5782574	Major facilitator superfamily protein	11.7826	14.832	12.7404	15.5652	24.0053	19.1887	21.9563	18.3107	22.0488
DCAR_009247	DCARv2_Chr3:5785842-5788435	Pentatricopeptide repeat (PPR) superfamily protein	28.0334	26.596	36.0406	30.447	21.9264	44.0351	26.9083	38.7972	33.5937
DCAR_009248	DCARv2_Chr3:5790138-5790698	TATA binding protein 1	0.1541	0	0	0	0.0931	0	0	0.097	0
DCAR_009249	DCARv2_Chr3:5793648-5793908	DCAR_009249	5.4666	3.0312	1.321	3.0919	12.4078	0.9345	1.0056	3.1281	0.4965
DCAR_009250	DCARv2_Chr3:5798923-5808714	Acyl-CoA N-acyltransferase with RING/FYVE/PHD-type zinc finger domain	29.5668	19.8842	16.7447	28.0036	17.9263	17.3651	18.9942	29.5621	25.1524
DCAR_009251	DCARv2_Chr3:5810033-5811921	RNA-binding (RRM/RBD/RNP motifs) family protein	52.579	55.2039	75.8926	64.3108	70.7243	74.1219	58.6273	109.985	104.474
DCAR_009252	DCARv2_Chr3:5813395-5816940	Pentatricopeptide repeat (PPR-like) superfamily protein	0.8035	0.8108	2.1274	1.5881	3.2153	2.1529	2.5911	2.6235	1.9568
DCAR_009253	DCARv2_Chr3:5819211-5828757	arginine biosynthesis protein ArgJ family	33.9517	25.4409	33.0874	16.9575	22.1027	31.2529	13.7219	44.6511	42.5327
DCAR_009254	DCARv2_Chr3:5829833-5830831	AT2G37480.2	347.468	360.99	264.002	283.783	348.337	284.156	351.901	217.468	323.011
DCAR_009255	DCARv2_Chr3:5834681-5837573	pyrophosphorylase 4	48.2836	107.874	54.4852	47.3112	42.9255	30.0468	50.3294	46.988	55.277
DCAR_009256	DCARv2_Chr3:5843710-5846054	RAB GTPase homolog 8	85.8018	102.336	95.3285	96.1514	118.367	102.348	112.017	132.909	131.385
DCAR_009257	DCARv2_Chr3:5848218-5855324	ATP binding microtubule motor family protein	7.6013	5.7184	10.3425	5.1635	11.2777	12.8482	14.1744	2.6717	2.2868
DCAR_009258	DCARv2_Chr3:5856962-5861969	diaminopimelate epimerase family protein	51.522	63.319	59.265	49.6369	50.1453	73.8555	59.1997	90.3693	61.5624
DCAR_009259	DCARv2_Chr3:5862562-5864402	Pentatricopeptide repeat (PPR) superfamily protein	1.684	2.2763	1.4054	1.5025	1.9871	2.4743	2.9718	3.4018	3.8739
DCAR_009260	DCARv2_Chr3:5869883-5870259	Plant protein 1589 of unknown function	3.1636	0.1892	0.1752	0.729	0	0	0	0.2213	0
DCAR_009261	DCARv2_Chr3:5873530-5874594	Tetratricopeptide repeat (TPR)-like superfamily protein	58.866	55.5836	84.5374	50.8517	48.9467	74.1077	45.9212	96.3372	97.5541
DCAR_009262	DCARv2_Chr3:5908639-5913649	S-locus lectin protein kinase family protein	7.139	6.4757	5.5627	3.0062	14.5361	7.9975	6.6125	7.8057	8.9916
DCAR_009263	DCARv2_Chr3:5933353-5934228	AT2G39370.1	0	0.0531	0	0.7677	0.1193	0	0.1498	0.1243	0.3452
DCAR_009264	DCARv2_Chr3:5937867-5944002	Nucleoporin autopeptidase	1.4304	2.6	3.6722	0.2379	1.1575	1.0048	1.5018	0.6625	0.0539
DCAR_009265	DCARv2_Chr3:5950018-5954221	RNA-binding (RRM/RBD/RNP motifs) family protein with retrovirus zinc finger-like domain	58.5092	51.2213	47.7514	53.6199	75.502	37.786	60.0681	46.0423	95.1389
DCAR_009266	DCARv2_Chr3:5955166-5955795	DCAR_009266	0.0686	0	0.8893	0.0712	0	0.3097	3.5412	0.6048	0
DCAR_009267	DCARv2_Chr3:5960852-5963246	Bacterial sec-independent translocation protein mttA/Hcf106	45.9812	46.4327	72.3191	57.5395	54.3646	102.647	68.0466	56.8977	49.9588
DCAR_009269	DCARv2_Chr3:5977719-5978492	Protein phosphatase 2C family protein	0.3257	9.553	0.6493	8.1052	3.1477	0.1837	9.3914	0.5125	6.5898
DCAR_009270	DCARv2_Chr3:5981041-5997229	Ypt/Rab-GAP domain of gyp1p superfamily protein	4.7662	6.0463	1.282	1.314	5.3924	4.6731	4.5734	2.1429	3.3827
DCAR_009271	DCARv2_Chr3:6007596-6008873	Spo11/DNA topoisomerase VI, subunit A protein	31.0231	30.7705	27.7205	31.8525	34.0044	39.4661	48.8101	39.31	28.7322
DCAR_009273	DCARv2_Chr3:6015776-6016384	DCAR_009273	0	0	0	0	0	0.0801	0	0	0
DCAR_009274	DCARv2_Chr3:6017800-6021297	Zinc finger C-x8-C-x5-C-x3-H type family protein	14.5894	17.1356	17.5929	30.8996	3.6429	2.9518	3.006	14.5703	14.8873
DCAR_009275	DCARv2_Chr3:6052011-6054136	cytochrome c-2	98.7224	183.826	141.985	139.228	186.006	204.06	291.142	214.995	151.919
DCAR_009276	DCARv2_Chr3:6059857-6065437	homolog of mamallian P58IPK	0.1209	0.2927	1.2047	0.3446	0.657	0.2045	0.9476	1.4834	0.5736
DCAR_009277	DCARv2_Chr3:6074183-6075055	C2H2-like zinc finger protein	25.4068	2.8253	43.3945	12.7358	23.1547	20.4504	22.8993	18.8289	9.501
DCAR_009278	DCARv2_Chr3:6098383-6100497	Concanavalin A-like lectin protein kinase family protein	21.2398	27.6589	22.6189	19.4166	15.4599	20.7802	34.0026	18.7864	10.6416
DCAR_009279	DCARv2_Chr3:6102656-6103216	protamine P1 family protein	0.1541	0	0.1536	0	0.1862	0	0.078	0	0
DCAR_009280	DCARv2_Chr3:6114720-6115604	AT5G03110.1	0.4885	0.7362	0.4383	1.3678	0.4722	0.6614	1.384	0.615	0.3417
DCAR_009281	DCARv2_Chr3:6120591-6121262	Phosphatidic acid phosphatase (PAP2) family protein	10.4873	21.5378	19.3686	21.8823	31.5572	19.5988	27.4703	22.1119	29.6355
DCAR_009283	DCARv2_Chr3:6128582-6137069	importin alpha isoform 9	29.1823	20.9407	21.1234	19.5729	24.3686	19.8039	18.5125	20.8142	21.6411
DCAR_009284	DCARv2_Chr3:6147047-6148837	Tetratricopeptide repeat (TPR)-like superfamily protein	1.2751	1.4556	1.1169	1.1619	1.6804	1.918	1.1337	1.0215	1.8531
DCAR_009285	DCARv2_Chr3:6150426-6152311	Nucleotide-diphospho-sugar transferases superfamily protein	0.2089	2.0796	0.3644	7.5803	2.3972	0.0589	4.2265	0.5259	5.0608
DCAR_009286	DCARv2_Chr3:6154518-6157931	ribonuclease P family protein	15.9045	20.4828	16.7372	12.9611	15.1571	15.8914	15.0061	17.9669	17.6154
DCAR_009287	DCARv2_Chr3:6160572-6162770	Tetratricopeptide repeat (TPR)-like superfamily protein	20.6448	19.83	19.501	16.7993	11.2351	15.6164	13.4873	24.6528	13.5355
DCAR_009289	DCARv2_Chr3:6181459-6183972	related to AP2.7	0.2217	0.1705	0.2526	0.5912	0.4592	0.1787	0.1602	0.1196	0.2215
DCAR_009290	DCARv2_Chr3:6191518-6192720	hydroxyproline-rich glycoprotein family protein	13.7292	10.6771	11.2493	9.6894	12.1138	10.0559	9.9997	10.9039	10.4498
DCAR_009291	DCARv2_Chr3:6198412-6203447	RING/U-box superfamily protein	7.9733	10.665	10.1095	15.9126	22.8921	16.9372	13.3663	14.5313	21.2998
DCAR_009292	DCARv2_Chr3:6205209-6208710	RING/U-box superfamily protein	11.923	17.1547	8.9238	10.2818	6.2563	3.3969	5.9707	3.6893	4.4523
DCAR_009293	DCARv2_Chr3:6215629-6217227	Protein kinase superfamily protein	1.4827	10.9164	0.7094	0.6765	4.5856	0.6022	3.2403	1.6426	3.3778
DCAR_009294	DCARv2_Chr3:6223128-6226465	glutamate receptor 2	0.3083	5.7405	0.8758	0.911	1.229	1.8781	6.1912	0.5045	12.0435
DCAR_009295	DCARv2_Chr3:6228606-6229136	AT2G37195.1	15.4293	16.6077	20.2815	19.5151	22.1221	27.9285	23.8449	30.0962	26.5974
DCAR_009296	DCARv2_Chr3:6233149-6236877	Uncharacterised protein family (UPF0497)	15.8944	22.6043	22.9037	27.1554	34.3243	41.9036	36.1619	40.8478	29.2935
DCAR_009297	DCARv2_Chr3:6242401-6245675	lysine decarboxylase family protein	0.6581	0	0.1968	0.1365	0.795	0	0.0666	0.0828	1.1178
DCAR_009298	DCARv2_Chr3:6248017-6250877	cyclic nucleotide-gated channel 15	0.7984	0.3085	0.2857	0.0425	0.6925	0.6236	0.5592	0.1031	0.5523
DCAR_009299	DCARv2_Chr3:6261001-6267521	NRAMP metal ion transporter family protein	29.0115	28.3643	24.5975	30.1675	33.378	29.0824	32.7548	29.6484	31.2817
DCAR_009300	DCARv2_Chr3:6268843-6273947	isocitrate dehydrogenase V	22.9803	30.0054	34.5573	26.4079	46.6994	42.7208	33.2376	52.4906	46.198
DCAR_009301	DCARv2_Chr3:6274896-6276284	AT2G37035.1	27.2677	25.3631	29.4458	38.8932	33.092	35.1884	33.7608	28.2922	37.6014
DCAR_009302	DCARv2_Chr3:6281125-6284391	Translin family protein	31.0462	29.932	28.2259	23.8973	16.874	17.4774	18.1786	18.5427	18.2695
DCAR_009303	DCARv2_Chr3:6285321-6291674	non-intrinsic ABC protein 12	0	0.0724	0	0	0	0	0	0	0
DCAR_009305	DCARv2_Chr3:6300021-6301964	myb domain protein 68	2.0817	0.0431	0.3592	0	2.4182	0	0	0.2016	0
DCAR_009306	DCARv2_Chr3:6311264-6315339	DCAR_009306	0.1787	0.3846	0	0	0.5036	0.4031	0.1808	0.075	0
DCAR_009307	DCARv2_Chr3:6326148-6327406	xyloglucan endotransglucosylase/hydrolase 32	46.651	189.642	69.5803	150.761	164.739	325.456	346.791	68.4919	266.485
DCAR_009308	DCARv2_Chr3:6329497-6335686	Transducin/WD40 repeat-like superfamily protein	8.3157	9.6161	11.2856	11.0696	11.9127	11.1568	12.7339	12.732	13.3332
DCAR_009309	DCARv2_Chr3:6343367-6346018	alpha carbonic anhydrase 7	0	0	0	0	0	0	0.062	0	0
DCAR_009311	DCARv2_Chr3:6352938-6355180	ARM repeat superfamily protein	10.3985	12.2727	13.0477	12.0592	12.3419	8.7988	11.4436	7.751	12.1214
DCAR_009312	DCARv2_Chr3:6362645-6365426	ribosomal protein S15A E	96.1282	118.828	91.7993	99.6766	126.751	103.737	107.465	138.613	177.407
DCAR_009313	DCARv2_Chr3:6367555-6367786	DCAR_009313	5.3626	2.5253	6.6819	3.4754	6.4785	5.672	7.4603	8.0167	6.6976
DCAR_009314	DCARv2_Chr3:6370763-6371635	methyl-CPG-binding domain 10	31.4984	19.884	19.2535	18.7956	36.6766	19.3887	20.4941	23.879	20.3875
DCAR_009315	DCARv2_Chr3:6374372-6377228	long-chain base1	13.8499	12.1021	10.9529	10.3336	9.8785	12.4543	13.9609	7.6561	15.319
DCAR_009316	DCARv2_Chr3:6381654-6381923	DCAR_009316	0	0.6895	0.9577	0.3321	0.5804	0.1807	0.162	0.8064	0
DCAR_009317	DCARv2_Chr3:6384402-6385582	long-chain base1	18.6103	17.8059	20.175	19.0374	20.4389	16.896	19.0192	14.83	19.7216
DCAR_009318	DCARv2_Chr3:6386808-6388625	ENTH/ANTH/VHS superfamily protein	0.2378	0.384	1.9676	1.7262	5.66	3.9174	5.3658	2.964	2.495
DCAR_009319	DCARv2_Chr3:6390678-6400859	WUS-interacting protein 2	59.6639	36.9709	53.2083	46.8728	45.0612	46.1826	46.7472	55.1485	45.182
DCAR_009320	DCARv2_Chr3:6412351-6420939	RabGAP/TBC domain-containing protein	64.1743	39.9188	46.5595	55.4165	45.612	56.0713	27.3216	53.0073	40.3573
DCAR_009321	DCARv2_Chr3:6425763-6428927	Ubiquitin system component Cue protein	110.344	172.186	109.35	145.691	129.535	149.076	169.916	104.806	149.046
DCAR_009323	DCARv2_Chr3:6474907-6481526	Tetratricopeptide repeat (TPR)-like superfamily protein	8.9788	6.8023	7.9193	7.8805	11.3627	6.5557	10.6454	7.749	8.8072
DCAR_009324	DCARv2_Chr3:6495054-6496211	Bifunctional inhibitor/lipid-transfer protein/seed storage 2S albumin superfamily protein	126.535	681.716	819.388	752.234	409.427	336.652	2151.44	86.3441	143.477
DCAR_009325	DCARv2_Chr3:6498456-6499712	Bifunctional inhibitor/lipid-transfer protein/seed storage 2S albumin superfamily protein	0	0	0.1029	0	2.2854	0.0388	0	0	0
DCAR_009326	DCARv2_Chr3:6509793-6516063	ENTH/ANTH/VHS superfamily protein	42.9985	53.1581	71.7515	76.7728	90.6259	76.2659	103.272	63.9327	74.0829
DCAR_009327	DCARv2_Chr3:6521619-6537031	MAK10 homologue	12.1588	10.3571	18.2366	15.1938	14.5519	11.2875	11.6852	14.7535	11.8088
DCAR_009328	DCARv2_Chr3:6537994-6544808	sucrose phosphate synthase 1F	118.414	114.771	125.86	137.318	87.2692	134.289	110.647	170.362	120.978
DCAR_009329	DCARv2_Chr3:6571564-6577544	calmodulin-binding receptor-like cytoplasmic kinase 3	19.4008	17.7004	22.9305	16.6683	28.4601	24.129	25.1436	30.5292	18.7845
DCAR_009330	DCARv2_Chr3:6579218-6581560	Calcium-dependent lipid-binding (CaLB domain) family protein	20.8616	31.1112	35.6374	45.9054	24.6254	28.2973	49.0612	40.5964	37.2329
DCAR_009331	DCARv2_Chr3:6583783-6587049	Calcium-dependent lipid-binding (CaLB domain) family protein	56.8003	78.6934	82.2931	99.7105	67.5952	68.8647	99.2516	82.1774	77.8885
DCAR_009332	DCARv2_Chr3:6588191-6594853	purple acid phosphatase 26	51.5091	50.912	89.3145	81.0857	75.5414	99.4713	94.1137	121.187	78.8343
DCAR_009333	DCARv2_Chr3:6597897-6600645	actin-related protein C3	38.4048	44.2465	34.2827	45.6811	41.8455	48.0401	42.0872	62.6761	39.6815
DCAR_009334	DCARv2_Chr3:6604750-6607513	monogalactosyldiacylglycerol synthase 2	2.2588	5.9585	5.8035	14.2842	8.3788	3.6252	6.4699	0.8411	14.9403
DCAR_009337	DCARv2_Chr3:6638146-6643282	Inorganic H pyrophosphatase family protein	242.25	204.285	244.938	421.66	199.086	202.012	299.472	270.08	196.095
DCAR_009338	DCARv2_Chr3:6646475-6650031	glucuronidase 3	2.3314	0.4848	2.7201	0.6318	11.1699	0.1793	1.7423	0.3002	0.1588
DCAR_009342	DCARv2_Chr3:6671171-6671509	Protein of unknown function (DUF1278)	0	0	0	0	0	0	0.129	0	0
DCAR_009343	DCARv2_Chr3:6675450-6687339	Ankyrin repeat family protein with DHHC zinc finger domain	9.9846	12.162	8.4588	9.0142	13.3437	11.8891	10.2886	11.1181	16.1279
DCAR_009344	DCARv2_Chr3:6690146-6692327	Octicosapeptide/Phox/Bem1p (PB1) domain-containing protein / tetratricopeptide repeat (TPR)-containing protein	11.5711	9.7317	9.2191	9.3749	14.2544	9.2879	11.7281	10.7814	13.5504
DCAR_009345	DCARv2_Chr3:6694393-6698642	AT5G35080.1	46.6024	38.895	40.7389	38.1236	55.2828	47.6517	51.2478	60.9183	59.8068
DCAR_009346	DCARv2_Chr3:6699708-6702226	calcium-binding EF hand family protein	0	0	0	0	0.4493	0	0	0	0
DCAR_009347	DCARv2_Chr3:6704435-6705106	AT2G12462.1	18.2724	0	3.335	0.0667	27.4377	0	0.0651	0.891	0.1286
DCAR_009348	DCARv2_Chr3:6712027-6712590	serine-rich protein-related	156.692	205.544	198.069	290.295	133.731	225.215	231.208	100.655	212.168
DCAR_009349	DCARv2_Chr3:6723216-6726065	AT2G12400.1	0	0	0.0592	0.0616	0.3231	0.1341	0.1503	0.2993	0.1188
DCAR_009350	DCARv2_Chr3:6729932-6731398	Tetratricopeptide repeat (TPR)-like superfamily protein	10.2789	12.0311	8.1324	9.3167	10.2034	12.0833	11.4906	13.4376	12.4248
DCAR_009351	DCARv2_Chr3:6732408-6736569	Protein of unknown function (DUF2930)	7.206	5.5749	13.6553	12.8425	8.8415	15.3282	10.7082	18.9935	12.0374
DCAR_009352	DCARv2_Chr3:6741672-6742013	membrane-associated progesterone binding protein 3	358.657	269.976	312.904	273.056	392.814	275.56	240.209	282.809	367.955
DCAR_009353	DCARv2_Chr3:6743782-6746351	adenine nucleotide transporter 1	0.0858	0.0923	4.8742	0.089	26.6345	29.8095	32.027	13.9313	0
DCAR_009354	DCARv2_Chr3:6756527-6757069	AT5G52220.1	2.7451	3.0779	5.5868	2.8465	12.0218	8.388	10.4153	12.3834	9.1428
DCAR_009355	DCARv2_Chr3:6760007-6761362	AT5G52180.1	11.1598	15.0666	13.8893	16.4649	12.3263	13.1301	17.8396	17.0593	16.4707
DCAR_009356	DCARv2_Chr3:6766471-6770888	Homeobox-leucine zipper family protein / lipid-binding START domain-containing protein	0.1085	0	0.0865	0.045	0.0787	0.2694	0.022	0.1913	10.1276
DCAR_009357	DCARv2_Chr3:6809353-6809724	DCAR_009357	0.1517	0	0	0	1.6495	0.8558	0	0.9549	0.6063
DCAR_009358	DCARv2_Chr3:6844936-6846432	RNI-like superfamily protein	8.1951	9.2772	10.0938	8.3022	9.2175	6.8546	10.6263	8.0043	7.6705
DCAR_009359	DCARv2_Chr3:6849288-6857059	single-stranded DNA endonuclease family protein	0.8851	1.9055	2.8958	1.4591	2.3032	3.2007	5.4881	1.0286	1.2699
DCAR_009360	DCARv2_Chr3:6857315-6860017	splicing factor-related	0	0.0861	0	0.1493	0	0	0.6312	0	0.0639
DCAR_009361	DCARv2_Chr3:6865325-6865570	DCAR_009361	0	0	0.1752	0	0	0	0	0	0
DCAR_009362	DCARv2_Chr3:6890245-6894546	splicing factor-related	0	0.0128	0	0	0.0144	0	0.0722	0	0
DCAR_009363	DCARv2_Chr3:6902597-6909903	homolog of DNA mismatch repair protein MSH3	4.8442	6.6545	6.3627	1.8177	5.4641	3.5328	3.0869	4.5652	3.5833
DCAR_009364	DCARv2_Chr3:6914548-6917980	Cleavage/polyadenylation specificity factor, 25kDa subunit	170.062	136.726	170.709	151.501	148.293	201.957	147.121	234.734	177.367
DCAR_009365	DCARv2_Chr3:6919712-6921107	Remorin family protein	288.021	299.939	448.922	468.347	611.856	356.146	375.638	236.873	516.568
DCAR_009366	DCARv2_Chr3:6937643-6941688	Myosin heavy chain-related protein	7.4636	12.4707	7.8757	11.2687	10.5446	6.7822	11.3902	6.3294	14.6027
DCAR_009367	DCARv2_Chr3:6942577-6943472	Copper transport protein family	47.5737	149.705	119.671	126.806	78.7716	90.1389	68.9431	140.036	140.364
DCAR_009368	DCARv2_Chr3:6947173-6948416	Heavy metal transport/detoxification superfamily protein	4.7694	30.6906	7.6481	56.5507	3.883	1.2867	33.7785	2.8716	22.584
DCAR_009369	DCARv2_Chr3:6952144-6955581	AMP-dependent synthetase and ligase family protein	40.8617	48.7076	30.0532	32.665	40.025	42.8297	51.2584	39.171	35.2273
DCAR_009370	DCARv2_Chr3:6958538-6959444	PAR1 protein	15.7846	0.1477	5.9517	0.0712	1.2436	0	0.4166	2.5055	0.0686
DCAR_009371	DCARv2_Chr3:6960791-6961581	cytochrome P450, family 715, subfamily A, polypeptide 1	0.3448	0	0	0	0	0	0	0	0
DCAR_009372	DCARv2_Chr3:6968479-6970673	cytochrome P450, family 715, subfamily A, polypeptide 1	2.1604	0	0.1363	0	2.8743	0	0.0277	0	0
DCAR_009373	DCARv2_Chr3:6975369-6979123	cell division cycle 48C	0.0661	0.0949	0	0.0229	0.4792	0.1492	0.0446	0	1.9376
DCAR_009374	DCARv2_Chr3:6981871-6988207	AT5G23890.1	6.4646	6.6091	9.562	12.8778	4.2548	5.8817	5.8841	4.6087	3.5421
DCAR_009375	DCARv2_Chr3:6991206-6995262	alpha/beta-Hydrolases superfamily protein	10.5728	3.4014	9.1554	3.9197	12.4873	8.563	5.5577	9.6292	8.0852
DCAR_009376	DCARv2_Chr3:6997092-6999633	Oxoglutarate/iron-dependent oxygenase	8.2281	5.941	8.6095	5.5643	6.668	4.9586	7.8595	9.2645	9.3446
DCAR_009377	DCARv2_Chr3:7001787-7003068	2-oxoglutarate (2OG) and Fe(II)-dependent oxygenase superfamily protein	0.1555	0	0	0	0.3131	0.4094	0.1049	0.1958	0
DCAR_009378	DCARv2_Chr3:7005266-7007809	hydroxyproline-rich glycoprotein family protein	54.023	17.1623	77.0892	20.5671	92.2884	189.797	55.5823	203.21	52.0045
DCAR_009379	DCARv2_Chr3:7012574-7016002	Bacterial sec-independent translocation protein mttA/Hcf106	49.7815	44.7284	59.0207	35.1807	52.9581	94.7807	51.2172	85.4992	57.3595
DCAR_009380	DCARv2_Chr3:7018000-7019034	Protein of unknown function (DUF677)	0.6266	0.6295	0.583	1.5594	0.7065	0.8012	0.8453	2.3665	1.4191
DCAR_009381	DCARv2_Chr3:7020372-7021190	Calcium-dependent lipid-binding (CaLB domain) family protein	1.4254	0.9092	1.8418	1.1495	6.4414	25.3723	3.6854	1.3292	1.2132
DCAR_009382	DCARv2_Chr3:7023715-7027077	MATE efflux family protein	0.0289	0	0.0288	0	0.0699	0	0	0	0.0867
DCAR_009383	DCARv2_Chr3:7030547-7032301	SCARECROW-like 8	28.2328	35.7721	23.7225	16.068	32.0539	19.9286	31.2565	14.3284	12.3322
DCAR_009384	DCARv2_Chr3:7038203-7044346	Class II aaRS and biotin synthetases superfamily protein	55.5666	39.2781	52.8157	48.6295	32.1163	50.8005	33.8278	33.2347	27.0097
DCAR_009385	DCARv2_Chr3:7045006-7047327	alcohol dehydrogenase 1	0.1204	1.5124	0	0	10.0392	1.6305	0.7717	6.6205	0.1604
DCAR_009386	DCARv2_Chr3:7049214-7050424	alcohol dehydrogenase 1	0	3.9994	0	0	1.4962	0.2541	0	1.2757	0
DCAR_009387	DCARv2_Chr3:7074660-7076948	alcohol dehydrogenase 1	0.6665	15.6024	1.4117	0.3455	45.2885	11.1844	4.6357	32.7205	0.4162
DCAR_009388	DCARv2_Chr3:7082656-7084141	DCAR_009388	1.3653	7.5114	7.8635	0.9438	33.7222	8.9001	3.0698	55.7661	1.6674
DCAR_009389	DCARv2_Chr3:7090035-7093908	dentin sialophosphoprotein-related	2.6524	3.9034	2.5854	1.8619	3.1901	2.5952	3.0398	2.7333	2.6267
DCAR_009390	DCARv2_Chr3:7098988-7101810	ferric reduction oxidase 4	0	0	0	0	0.0249	0.0232	0.1042	0	0
DCAR_009391	DCARv2_Chr3:7113145-7115634	Protein kinase superfamily protein	21.5659	9.1768	27.6937	20.3095	21.1238	16.5732	18.5342	47.631	34.6465
DCAR_009392	DCARv2_Chr3:7123454-7127886	PPPDE putative thiol peptidase family protein	44.899	39.9751	62.867	53.0704	64.1376	59.8275	65.3671	73.2701	60.5534
DCAR_009393	DCARv2_Chr3:7130156-7130788	AT5G52550.1	18.7151	21.0267	20.4938	19.0518	20.299	18.8798	20.179	19.7768	24.6368
DCAR_009394	DCARv2_Chr3:7135383-7136816	UDP-glucosyl transferase 71B1	0.188	0.2023	0.2498	0.3898	6.5859	0.1414	0.6974	0	4.7582
DCAR_009395	DCARv2_Chr3:7140667-7144200	beta-hydroxylase 1	8.1431	4.7999	10.5008	7.5725	7.183	5.7602	5.1656	7.8918	6.7156
DCAR_009396	DCARv2_Chr3:7148695-7149366	C-repeat-binding factor 4	2.9596	3.1164	2.6295	0	4.0418	0.3629	2.6038	0.486	0
DCAR_009397	DCARv2_Chr3:7156674-7158456	carboxyl-terminal domain (ctd) phosphatase-like 2	2.6079	1.1819	1.7787	1.1386	6.4669	9.601	8.1934	15.8968	11.1085
DCAR_009398	DCARv2_Chr3:7159428-7160138	C-repeat-binding factor 4	9.9121	10.6036	1.2729	0.6305	16.8232	2.3326	23.6256	0.5359	0.4253
DCAR_009399	DCARv2_Chr3:7167386-7168108	C-repeat-binding factor 4	0.4784	1.5448	0.7749	0.062	0.5057	0	1.6941	0.1506	0
DCAR_009400	DCARv2_Chr3:7195041-7195505	C-repeat/DRE binding factor 2	2.7894	5.4044	2.0391	4.3386	4.4931	3.0421	15.5221	0.1171	0.2787
DCAR_009401	DCARv2_Chr3:7209824-7210531	C-repeat-binding factor 4	0	0.2629	0	0	0.1475	0	0	0	0
DCAR_009402	DCARv2_Chr3:7213301-7213942	C-repeat-binding factor 4	0.2694	2.9721	0.2685	0.1397	0.6509	0.9118	3.2025	0.1696	0.2019
DCAR_009403	DCARv2_Chr3:7224600-7225286	C-repeat-binding factor 4	0.1888	4.8774	1.8193	4.9596	2.6611	3.4792	3.6931	0.1585	0
DCAR_009404	DCARv2_Chr3:7243732-7252039	zinc finger WD40 repeat protein 1	39.9934	32.8482	36.0589	41.8806	37.477	36.8689	36.4535	41.3662	48.7796
DCAR_009405	DCARv2_Chr3:7257666-7258133	peptidoglycan-binding LysM domain-containing protein	0	0	0	0	0.1116	0	0	0.2326	0
DCAR_009406	DCARv2_Chr3:7263777-7265696	Pyridoxal phosphate (PLP)-dependent transferases superfamily protein	9.9308	6.8111	5.9485	2.9655	11.9972	4.5985	7.678	5.5847	7.3349
DCAR_009407	DCARv2_Chr3:7267800-7269146	Pentatricopeptide repeat (PPR-like) superfamily protein	1.6691	0.9674	1.6638	1.0318	1.5511	1.2675	1.3964	3.1114	1.7318
DCAR_009408	DCARv2_Chr3:7270877-7271815	TCP family transcription factor	10.9587	5.9474	9.8681	7.2094	16.6321	7.7922	8.6184	20.9254	11.9616
DCAR_009410	DCARv2_Chr3:7289358-7291791	AT5G62170.1	0	0.0763	0.4946	0	0.1142	0.2666	0.5976	0	0.0708
DCAR_009411	DCARv2_Chr3:7365788-7367380	2-oxoglutarate (2OG) and Fe(II)-dependent oxygenase superfamily protein	0	0.4409	5.4569	0	0	1.5545	3.2403	0	0.2233
DCAR_009412	DCARv2_Chr3:7374377-7376317	Protein kinase superfamily protein	8.5413	6.9406	7.5068	7.1602	8.4584	6.3519	9.2016	6.2092	7.212
DCAR_009413	DCARv2_Chr3:7384343-7386670	subtilase 1.3	0.2414	0.2199	1.6291	0.6548	0	0	0.0188	0	0
DCAR_009415	DCARv2_Chr3:7406438-7408224	Plant invertase/pectin methylesterase inhibitor superfamily	0.1852	0	0.2769	0	2.0133	0	0	0	0
DCAR_009417	DCARv2_Chr3:7428460-7428774	O-methyltransferase 1	0	0	0	0	0.1658	0	0	0	0
DCAR_009418	DCARv2_Chr3:7431663-7434194	Plant invertase/pectin methylesterase inhibitor superfamily	0	0	0	0	0.0652	0.0609	0	0	0
DCAR_009419	DCARv2_Chr3:7436093-7437328	F-box and associated interaction domains-containing protein	15.3215	13.4042	4.7073	2.938	12.4243	12.0369	12.5287	8.367	9.8912
DCAR_009420	DCARv2_Chr3:7438087-7439816	F-box and associated interaction domains-containing protein	0.8172	2.079	0	0	0	0	0	0	0
DCAR_009421	DCARv2_Chr3:7440931-7445551	chaperonin-60alpha	0.971	1.0452	2.0377	0.8479	0.0617	0.6342	0.4137	0.5147	1.3787
DCAR_009423	DCARv2_Chr3:7468820-7469293	low psii accumulation2	15.233	18.1636	41.1889	45.2104	25.1246	45.2803	32.3006	36.2861	43.0174
DCAR_009424	DCARv2_Chr3:7471432-7473133	Ribosomal protein S10p/S20e family protein	1298.7	935.852	833.808	917.204	951.192	733.769	801.394	949.536	1081.37
DCAR_009425	DCARv2_Chr3:7477064-7477507	Calcium-binding EF-hand family protein	90.3673	86.0537	78.8194	94.5108	67.7613	72.18	113.302	82.3794	75.794
DCAR_009426	DCARv2_Chr3:7480841-7482043	Mitochondrial transcription termination factor family protein	4.6363	3.6364	3.1168	4.3975	4.8629	6.9337	4.509	6.6057	6.2124
DCAR_009427	DCARv2_Chr3:7483725-7486949	EXS (ERD1/XPR1/SYG1) family protein	11.9908	12.5963	12.5272	9.5642	13.4412	10.081	11.3152	13.4984	16.3007
DCAR_009428	DCARv2_Chr3:7493811-7494141	EXS (ERD1/XPR1/SYG1) family protein	16.8772	16.9415	13.799	13.9609	17.8691	9.8414	12.2791	15.7558	16.2946
DCAR_009429	DCARv2_Chr3:7501680-7503623	zinc transporter 11 precursor	0.2882	0.133	0.6567	1.1101	1.6416	0.7898	1.0415	0.8294	4.4023
DCAR_009430	DCARv2_Chr3:7505281-7507264	zinc transporter 11 precursor	4.48	10.4631	5.6453	13.191	8.0162	13.065	13.7262	6.6507	10.8105
DCAR_009431	DCARv2_Chr3:7508699-7512699	SPFH/Band 7/PHB domain-containing membrane-associated protein family	21.8648	20.6659	25.1407	31.0651	28.4418	27.7863	24.1692	29.0165	23.819
DCAR_009432	DCARv2_Chr3:7513484-7516186	AT3G18310.1	2.6393	2.2555	3.2049	2.7865	3.2658	3.1942	4.5638	2.5372	2.4612
DCAR_009433	DCARv2_Chr3:7557647-7560036	RING/U-box superfamily protein	2.9232	2.0489	4.4725	1.6213	5.4204	5.1387	3.5078	4.0223	1.5623
DCAR_009434	DCARv2_Chr3:7564149-7568756	Microtubule associated protein (MAP65/ASE1) family protein	0.612	0.4038	0.3346	0.3685	0.5724	0.735	1.8177	0.2734	0.4734
DCAR_009435	DCARv2_Chr3:7580953-7582374	Protein of unknown function (DUF668)	5.9898	2.7491	2.9096	0.9458	0.8448	1.5093	10.7361	0.5359	1.4278
DCAR_009438	DCARv2_Chr3:7603320-7609204	DEAD box RNA helicase (PRH75)	420.081	339.471	288.61	283.914	389.728	410.674	329.487	224.714	249.103
DCAR_009439	DCARv2_Chr3:7614683-7616688	Cupredoxin superfamily protein	0.1294	0.2322	0.043	0	0	0.0487	0.0873	0	0.0862
DCAR_009440	DCARv2_Chr3:7624394-7628362	Protein of unknown function (DUF594)	0.0227	0	0	0	0	0	0	0	0
DCAR_009441	DCARv2_Chr3:7629125-7631565	Haloacid dehalogenase-like hydrolase (HAD) superfamily protein	2.6619	4.5433	4.3212	1.3012	0.5053	1.2012	5.6556	0.2394	2.6216
DCAR_009442	DCARv2_Chr3:7639580-7644640	plant VAP homolog 12	31.9208	27.7562	29.5633	24.3303	29.21	29.4288	30.6692	32.9124	38.4989
DCAR_009443	DCARv2_Chr3:7647587-7649073	F-box/RNI-like superfamily protein	0	0	0	0	0.159	0	0	0	0.0329
DCAR_009444	DCARv2_Chr3:7653231-7656025	PLAC8 family protein	35.1002	41.4715	42.1714	44.1692	56.3046	44.1897	45.5669	54.2829	54.5802
DCAR_009445	DCARv2_Chr3:7656790-7657765	tonoplast intrinsic protein 5;1	0	0	0	0	0	0.0643	0	0	0
DCAR_009446	DCARv2_Chr3:7659797-7660930	golgi nucleotide sugar transporter 3	9.4174	12.0244	13.53	10.5162	15.7527	14.238	16.8959	15.3592	11.0094
DCAR_009447	DCARv2_Chr3:7662057-7662686	DCAR_009447	0	0	0	0	0	0.0774	0	0	0
DCAR_009448	DCARv2_Chr3:7664022-7664594	DCAR_009448	1.0564	0.5685	0.2256	0.5477	1.0027	0.1703	0.6871	0.9499	0.2262
DCAR_009449	DCARv2_Chr3:7665214-7676715	lipid transporters	10.2173	10.4816	11.2002	11.5886	11.4021	8.0454	11.2468	12.7869	13.861
DCAR_009450	DCARv2_Chr3:7681583-7684845	SWITCH1	0.5229	1.4184	0.1043	0.2386	1.5667	0.6608	0.254	0.395	0.2926
DCAR_009451	DCARv2_Chr3:7689437-7695464	GroES-like zinc-binding alcohol dehydrogenase family protein	39.6885	45.7029	43.835	41.0386	52.947	44.2765	35.0328	82.4347	120.737
DCAR_009453	DCARv2_Chr3:7710542-7714009	U-box domain-containing protein kinase family protein	5.4678	0.0752	0.2438	0.1449	0.5065	0.4336	0.1237	0.11	0.2269
DCAR_009454	DCARv2_Chr3:7714810-7726544	MUTS-homologue 5	5.422	1.3732	0.4968	0.4547	0.3612	0.3148	0.5849	1.1292	0.5577
DCAR_009455	DCARv2_Chr3:7730523-7732914	HAD superfamily, subfamily IIIB acid phosphatase	21.8849	31.3127	9.1517	4.9813	19.0875	15.5371	11.8271	22.914	12.2666
DCAR_009456	DCARv2_Chr3:7734500-7734799	DCAR_009456	0	0.4654	0	0	0	0	0	0	0
DCAR_009457	DCARv2_Chr3:7735625-7736266	Integrase-type DNA-binding superfamily protein	67.8847	90.7567	40.6815	22.416	60.5313	17.1715	77.336	16.4475	24.5606
DCAR_009458	DCARv2_Chr3:7740923-7755427	VEFS-Box of polycomb protein	12.7601	9.3798	9.2353	10.6246	11.2795	6.8334	8.1385	8.8907	11.6969
DCAR_009459	DCARv2_Chr3:7782416-7784793	myb-like transcription factor family protein	25.3959	18.2237	14.7497	11.9334	21.2988	20.2852	22.7923	14.3559	16.0426
DCAR_009460	DCARv2_Chr3:7790749-7792438	peptide met sulfoxide reductase 4	107.081	82.8095	97.3008	109.806	121.203	162.99	109.396	158.292	149.286
DCAR_009461	DCARv2_Chr3:7799774-7802752	SU(VAR)3-9 homolog 5	8.8243	8.9515	7.1613	6.8174	8.3285	7.3521	7.9001	6.0842	7.0622
DCAR_009462	DCARv2_Chr3:7805476-7805943	glycine-rich protein	8.5918	14.4189	6.9989	58.7223	2.0089	0.2085	27.2934	2.9075	202.244
DCAR_009463	DCARv2_Chr3:7810969-7822952	AT5G61670.1	9.4883	8.6673	14.315	20.8472	18.0925	23.0298	15.9825	12.655	21.523
DCAR_009464	DCARv2_Chr3:7824038-7826149	Tetratricopeptide repeat (TPR)-like superfamily protein	5.1777	3.3324	7.2363	5.7562	6.7709	7.5277	5.3735	8.0972	7.8399
DCAR_009465	DCARv2_Chr3:7826642-7829909	translocon at the outer envelope membrane of chloroplasts 34	178	163.57	147.429	123.423	136.205	139.247	126.069	156.625	158.54
DCAR_009466	DCARv2_Chr3:7831528-7834423	alpha/beta-Hydrolases superfamily protein	16.546	25.4995	21.9807	18.8243	18.4944	32.3101	24.876	28.9277	13.8746
DCAR_009467	DCARv2_Chr3:7838653-7843907	homolog of yeast autophagy 18 (ATG18) D	14.4869	24.6592	22.0156	25.3854	21.888	27.0714	25.3376	26.0129	30.5951
DCAR_009468	DCARv2_Chr3:7851089-7860842	decoy	17.3395	15.3915	15.3201	15.6445	16.4587	15.8151	14.3536	23.671	16.8749
DCAR_009469	DCARv2_Chr3:7861461-7862233	Glycine-rich protein family	0.1628	0	0	0	0	0	0.0824	0.3075	0.0814
DCAR_009470	DCARv2_Chr3:7864866-7867493	Protein of unknown function (DUF3133)	20.1154	44.4796	2.7575	0.602	2.3723	0.3468	3.4899	1.4833	1.399
DCAR_009471	DCARv2_Chr3:7872690-7872947	Protein of unknown function (DUF567)	0	0	0	0	0	0	0	0	0.3349
DCAR_009472	DCARv2_Chr3:7877392-7880734	Leucine-rich repeat protein kinase family protein	2.8349	4.7928	4.9712	2.8626	2.3489	2.9137	7.1931	2.8588	2.18
DCAR_009473	DCARv2_Chr3:7883070-7886526	Leucine-rich repeat protein kinase family protein	5.8402	7.1649	8.2785	7.2441	10.2227	5.5793	11.4523	11.878	7.1372
DCAR_009474	DCARv2_Chr3:7888019-7888327	DCAR_009474	16.231	4.0664	3.3474	0.2902	1.3523	0.7893	0.5663	6.1651	5.1728
DCAR_009475	DCARv2_Chr3:7891695-7896992	PB1 domain-containing protein tyrosine kinase	0.7716	0.089	1.5657	3.3717	3.379	4.8033	3.3596	4.9434	3.2627
DCAR_009476	DCARv2_Chr3:7908771-7911234	O-fucosyltransferase family protein	4.9461	4.1306	3.5703	1.238	3.1937	1.7799	2.2002	3.7574	5.7088
DCAR_009477	DCARv2_Chr3:7912809-7916087	Disease resistance protein (CC-NBS-LRR class) family	7.9154	15.9548	9.4533	0.8904	3.2025	3.2014	0.7933	2.0681	5.6331
DCAR_009478	DCARv2_Chr3:7916582-7917609	DCAR_009478	0.7473	1.1491	17.0265	15.7189	0.129	0.1204	0.5401	0.1344	8.6399
DCAR_009479	DCARv2_Chr3:7919139-7921429	plant intracellular ras group-related LRR 6	0.3563	2.7701	0.5525	1.8064	0.0478	0	0.6009	0.1495	14.0438
DCAR_009480	DCARv2_Chr3:7925565-7929503	Glycosyl hydrolase family protein	2.101	7.9151	0.7532	0.0191	0.2449	0.1455	0.5594	4.9418	13.3687
DCAR_009481	DCARv2_Chr3:7932162-7932605	DCAR_009481	0	0.2015	0	0	1.3567	0	0	0	0
DCAR_009482	DCARv2_Chr3:7933257-7937683	Plant neutral invertase family protein	6.5745	1.5271	5.2601	6.6378	6.2913	0.039	0	0.0436	0.0346
DCAR_009483	DCARv2_Chr3:7963108-7964798	flavanone 3-hydroxylase	2266.76	11.1849	4630.72	4370.47	1676.81	12.2537	11.0945	54.232	12.7303

## Sheet: Table S2
Table S2. The eleven genes showing greater than 5-fold fragments per kilobase per total million mapped reads (FPKM) increase in the RNA-Seqs of purple root periderm and phloem tissues of PPHZ than that of other root tissues of PPHZ, DPP, CPP, and KRD.The genes with expression level greater than 2 FPKM in the root periderm & phloem tissues of PPHZ are marked in red.
Gene ID	Chromosome	Description	FPKM expression level
			PPHZ		DPP		CPP			KRD
			periderm & phloem	xylem	periderm & phloem	xylem	periderm	phloem	xylem	periderm & phloem	xylem
DCAR_008798	DCARv2_Chr3:1395030-1398912	NB-ARC domain-containing disease resistance protein	0.4227	0	0	0	0	0	0	0	0
DCAR_008799	DCARv2_Chr3:1422360-1424426	LRR and NB-ARC domains-containing disease resistance protein	0.0218	0	0	0	0	0	0	0	0
DCAR_008878	DCARv2_Chr3:2129637-2132204	receptor like protein 43	0.2089	0	0	0	0	0	0	0	0
DCAR_008988	DCARv2_Chr3:3281819-3284158	S-domain-2 5	1.4042	0.2188	0.1473	0	0.1563	0	0	0	0
DCAR_008994	DCARv2_Chr3:3370872-3376028	myb domain protein 113	146.697	0.1027	0.0476	0.0495	0.4036	0.0538	0.2897	0	0.4291
DCAR_009022	DCARv2_Chr3:3544861-3545010	AMP-dependent synthetase and ligase family protein	3.4589	0	0	0	0	0	0	0.3629	0
DCAR_009114	DCARv2_Chr3:4479323-4481018	alpha carbonic anhydrase 7	0.183	0	0	0	0	0	0	0	0
DCAR_009215	DCARv2_Chr3:5492548-5492892	AT1G52720.1	0.1253	0	0	0	0	0	0	0	0
DCAR_009371	DCARv2_Chr3:6960791-6961581	cytochrome P450, family 715, subfamily A, polypeptide 1	0.3448	0	0	0	0	0	0	0	0
DCAR_009440	DCARv2_Chr3:7624394-7628362	Protein of unknown function (DUF594)	0.0227	0	0	0	0	0	0	0	0
DCAR_009453	DCARv2_Chr3:7710542-7714009	U-box domain-containing protein kinase family protein	5.4678	0.0752	0.2438	0.1449	0.5065	0.4336	0.1237	0.11	0.2269

## Sheet: Table S3
Table S3. Primers used in this study.
Primer name	Sequence (5’ to 3’)	Purpose
DcMYB113-F	ATGAGCTATCCCAAGGCCATGAAG	DcMYB113 amplification
DcMYB113-R	TTATAATCGACTCAATCGGACATAAT
DcUCGXT1-pET30-F	GCCATGGCTGATATCGGATCCATGGGTGTACCAAGTCCAAGCTTGC	Cloning DcUCGXT1 to pET30a vector
DcUCGXT1-pET30-R	CTCGAGTGCGGCCGCAAGCTTTCCCATCAATAACTCCTGCAATT
DcSAT1-35S-F	ATGGTGAAAAATGTATGCCACCATTTAC	35S:DcSAT1 generation
DcSAT1-35S-R	TTACAGAGGTTTGTCGGATATCCATCT
DcMYB113-qRT-F	GGTGGAAGAATTTGTTTGCAGAA	qRT-PCR
DcMYB113-qRT-R	ATCCGCATTTTCTAAACCACTCG
DcbHLH3-qRT-F	AGGAAGACGGTAAATTCAGTGGAA
DcbHLH3-qRT-R	CAAGGGGAAAAGAGAAAGAGACG
DcUCGXT1-qRT-F	TGGAGAAAGGAGAAGAAGATGGG
DcUCGXT1-qRT-R	TGATGAAGTTGTGGATGTAAGAGGA
DcSAT1-qRT-F	TTTCTGGATTCTCCGGTCGGT
DcSAT1-qRT-R	CTTCCTCAAGAACTGGAGGGCTAG
ProDcMYB113-F	ATGTGATATAACGTTAAATTGACGG	DcMYB113 promoter amplification
ProDcMYB113-R	TACTACCACACTATACATAGATGCAGTG
DcMYB113-35S-F	TTTACAATTACCATGGGATCCATGAGCTATCCCAAGGCCATGAAG	35S: DcMYB113 generation
DcMYB113-35S -R	ACCGATGATACGAACGAGCTCTTATAATCGACTCAATCGGACATAAT
ProPPHZ-DcMYB113-F	ACGACGGCCAGTGCCAAGCTTATGTGATATAACGTTAAATTGACGG	ProPPHZ:DcMYB113 generation
ProPPHZ-DcMYB113-R	CATGGCCTTGGGATAGCTCATTACTACCACACTATACATAGATGCAGTG
DcMYB113-62SK-F	CGCTCTAGAACTAGTGGATCCATGAGCTATCCCAAGGCCATGAAG	DcMYB113-62SK generation
DcMYB113-62SK-R	GTCGACGGTATCGATAAGCTTTTATAATCGACTCAATCGGACATAAT
DcMYB113-pGADT7-F	GCCATGGAGGCCAGTGAATTCATGAGCTATCCCAAGGCCATGAAG	AD-DcMYB113 generation
DcMYB113- pGADT7-R	ACGATTCATCTGCAGCTCGAGTTATAATCGACTCAATCGGACATAAT
DcbHLH3- pGBKT7-F	ATGGCCATGGAGGCCGAATTCATGGCTTCACCACCACCTTATAAAT	BD-DcbHLH3 generation
DcbHLH3-pGBKT7-R	ATGCGGCCGCTGCAGGTCGACCTATGATGGAATTATATTCTTCATCGC
ProDcUCGXT1- pHis2-F	GACTCACTATAGGGCGAATTCGCATACTACCGAGGAGCTGTTG	ProDcUCGXT1:HIS generation
ProDcUCGXT1- pHis2-R	GATTCGCGAACGCGTGAGCTCAGCTTTTTATTGACTGACTATAAGAGT
ProDcSAT1-pHis2-F	GACTCACTATAGGGCGAATTCTAGAGTGAAGAATTACATTTGGGTT	ProDcSAT1:HIS generation
ProDcSAT1-pHis2-R	GATTCGCGAACGCGTGAGCTCTTTCAAATTTTGATTTTCTTCAGTG
ProDcUCGXT1-pGreenII0800-F	GTCGACGGTATCGATAAGCTTCGAGTCCATCGCCTTCATCT	ProDcUCGXT1:LUC generation
ProDcUCGXT1-pGreenII0800-R	TGTTTTTGGCGTCTTCCATAGCTTTTTATTGACTGACTATAAGAGT
ProDcSAT1-pGreenII0800-F	GTCGACGGTATCGATAAGCTTATAGCAGATTAGCAGTTAGCCTCAG	ProDcSAT1:LUC generation
ProDcSAT1- pGreenII0800-R	TGTTTTTGGCGTCTTCCATTTTCAAATTTTGATTTTCTTCAGTG

## Sheet: Table S4
Table S4. The genes used for WGCNA.
Gene ID	Module
DCAR_000072	blue
DCAR_000082	yellow
DCAR_000084	black
DCAR_000091	turquoise
DCAR_000092	darkolivegreen
DCAR_000131	salmon
DCAR_000132	lightgreen
DCAR_000143	red
DCAR_000145	black
DCAR_000159	black
DCAR_000172	blue
DCAR_000205	blue
DCAR_000208	green
DCAR_000223	magenta
DCAR_000230	turquoise
DCAR_000245	green
DCAR_000272	cyan
DCAR_000285	blue
DCAR_000288	blue
DCAR_000296	turquoise
DCAR_000309	blue
DCAR_000323	pink
DCAR_000330	black
DCAR_000334	midnightblue
DCAR_000337	purple
DCAR_000377	darkturquoise
DCAR_000385	saddlebrown
DCAR_000386	black
DCAR_000388	darkgreen
DCAR_000390	turquoise
DCAR_000394	yellow
DCAR_000397	turquoise
DCAR_000407	blue
DCAR_000414	salmon
DCAR_000420	green
DCAR_000446	blue
DCAR_000458	black
DCAR_000459	turquoise
DCAR_000469	blue
DCAR_000470	salmon
DCAR_000477	turquoise
DCAR_000480	green
DCAR_000483	turquoise
DCAR_000506	midnightblue
DCAR_000507	red
DCAR_000510	royalblue
DCAR_000513	grey60
DCAR_000517	turquoise
DCAR_000518	green
DCAR_000523	steelblue
DCAR_000527	turquoise
DCAR_000536	turquoise
DCAR_000537	turquoise
DCAR_000557	turquoise
DCAR_000558	red
DCAR_000559	turquoise
DCAR_000565	blue
DCAR_000572	yellow
DCAR_000575	black
DCAR_000577	turquoise
DCAR_000579	turquoise
DCAR_000580	turquoise
DCAR_000584	yellow
DCAR_000585	brown
DCAR_000587	brown
DCAR_000591	brown
DCAR_000593	turquoise
DCAR_000596	red
DCAR_000603	greenyellow
DCAR_000606	yellow
DCAR_000608	brown
DCAR_000616	magenta
DCAR_000617	blue
DCAR_000618	midnightblue
DCAR_000623	magenta
DCAR_000624	red
DCAR_000625	darkturquoise
DCAR_000629	purple
DCAR_000640	magenta
DCAR_000641	grey
DCAR_000644	turquoise
DCAR_000645	red
DCAR_000646	blue
DCAR_000647	turquoise
DCAR_000648	turquoise
DCAR_000654	pink
DCAR_000659	turquoise
DCAR_000660	brown
DCAR_000664	brown
DCAR_000665	blue
DCAR_000667	paleturquoise
DCAR_000669	grey
DCAR_000675	royalblue
DCAR_000679	midnightblue
DCAR_000685	green
DCAR_000686	blue
DCAR_000688	blue
DCAR_000691	green
DCAR_000692	magenta
DCAR_000696	pink
DCAR_000701	tan
DCAR_000704	lightgreen
DCAR_000705	turquoise
DCAR_000706	pink
DCAR_000714	pink
DCAR_000719	blue
DCAR_000720	pink
DCAR_000721	pink
DCAR_000723	red
DCAR_000727	grey60
DCAR_000728	turquoise
DCAR_000729	midnightblue
DCAR_000732	blue
DCAR_000735	purple
DCAR_000736	purple
DCAR_000738	magenta
DCAR_000740	midnightblue
DCAR_000744	turquoise
DCAR_000750	turquoise
DCAR_000751	blue
DCAR_000760	turquoise
DCAR_000764	blue
DCAR_000765	lightyellow
DCAR_000767	turquoise
DCAR_000768	royalblue
DCAR_000769	blue
DCAR_000772	royalblue
DCAR_000773	yellow
DCAR_000774	turquoise
DCAR_000784	blue
DCAR_000787	turquoise
DCAR_000792	turquoise
DCAR_000796	cyan
DCAR_000797	yellow
DCAR_000799	cyan
DCAR_000804	brown
DCAR_000805	red
DCAR_000820	magenta
DCAR_000821	yellow
DCAR_000829	brown
DCAR_000835	tan
DCAR_000841	yellow
DCAR_000850	magenta
DCAR_000860	turquoise
DCAR_000861	blue
DCAR_000864	purple
DCAR_000866	magenta
DCAR_000871	salmon
DCAR_000876	blue
DCAR_000877	turquoise
DCAR_000881	brown
DCAR_000889	turquoise
DCAR_000896	turquoise
DCAR_000899	salmon
DCAR_000900	blue
DCAR_000908	green
DCAR_000923	midnightblue
DCAR_000935	white
DCAR_000938	blue
DCAR_000942	blue
DCAR_000947	magenta
DCAR_000948	salmon
DCAR_000949	turquoise
DCAR_000950	red
DCAR_000953	green
DCAR_000955	turquoise
DCAR_000956	greenyellow
DCAR_000958	turquoise
DCAR_000962	blue
DCAR_000963	turquoise
DCAR_000972	brown
DCAR_000979	blue
DCAR_000980	turquoise
DCAR_000985	darkmagenta
DCAR_000987	blue
DCAR_001002	cyan
DCAR_001003	royalblue
DCAR_001031	midnightblue
DCAR_001032	blue
DCAR_001036	turquoise
DCAR_001037	blue
DCAR_001040	brown
DCAR_001041	blue
DCAR_001046	blue
DCAR_001064	greenyellow
DCAR_001071	turquoise
DCAR_001072	turquoise
DCAR_001077	turquoise
DCAR_001079	yellow
DCAR_001082	blue
DCAR_001091	red
DCAR_001092	red
DCAR_001096	blue
DCAR_001098	green
DCAR_001101	green
DCAR_001103	salmon
DCAR_001108	blue
DCAR_001115	green
DCAR_001119	green
DCAR_001120	green
DCAR_001121	green
DCAR_001127	brown
DCAR_001131	turquoise
DCAR_001132	grey
DCAR_001147	turquoise
DCAR_001148	blue
DCAR_001151	purple
DCAR_001154	brown
DCAR_001156	lightgreen
DCAR_001162	green
DCAR_001165	salmon
DCAR_001171	blue
DCAR_001175	blue
DCAR_001188	greenyellow
DCAR_001191	darkgrey
DCAR_001192	blue
DCAR_001194	turquoise
DCAR_001196	turquoise
DCAR_001198	green
DCAR_001202	blue
DCAR_001204	green
DCAR_001208	turquoise
DCAR_001210	yellow
DCAR_001212	green
DCAR_001213	green
DCAR_001218	cyan
DCAR_001220	pink
DCAR_001225	black
DCAR_001228	black
DCAR_001229	green
DCAR_001233	pink
DCAR_001234	pink
DCAR_001250	yellow
DCAR_001255	yellow
DCAR_001256	yellowgreen
DCAR_001258	blue
DCAR_001263	turquoise
DCAR_001270	lightgreen
DCAR_001275	tan
DCAR_001277	royalblue
DCAR_001289	turquoise
DCAR_001290	blue
DCAR_001292	green
DCAR_001308	purple
DCAR_001312	turquoise
DCAR_001314	lightgreen
DCAR_001317	tan
DCAR_001318	blue
DCAR_001321	blue
DCAR_001324	cyan
DCAR_001329	darkgrey
DCAR_001330	turquoise
DCAR_001332	red
DCAR_001343	green
DCAR_001344	blue
DCAR_001345	blue
DCAR_001346	green
DCAR_001349	black
DCAR_001350	black
DCAR_001352	grey60
DCAR_001356	turquoise
DCAR_001358	green
DCAR_001359	turquoise
DCAR_001360	turquoise
DCAR_001362	yellow
DCAR_001363	brown
DCAR_001366	pink
DCAR_001370	green
DCAR_001371	green
DCAR_001373	blue
DCAR_001374	green
DCAR_001376	turquoise
DCAR_001378	green
DCAR_001379	blue
DCAR_001382	yellow
DCAR_001384	green
DCAR_001385	yellow
DCAR_001388	green
DCAR_001393	green
DCAR_001395	green
DCAR_001397	blue
DCAR_001399	red
DCAR_001405	purple
DCAR_001415	green
DCAR_001417	tan
DCAR_001421	black
DCAR_001423	turquoise
DCAR_001424	blue
DCAR_001426	green
DCAR_001431	blue
DCAR_001434	blue
DCAR_001435	magenta
DCAR_001436	turquoise
DCAR_001437	turquoise
DCAR_001439	turquoise
DCAR_001447	brown
DCAR_001451	turquoise
DCAR_001472	green
DCAR_001474	purple
DCAR_001476	darkorange
DCAR_001480	turquoise
DCAR_001500	green
DCAR_001501	green
DCAR_001503	turquoise
DCAR_001509	green
DCAR_001512	turquoise
DCAR_001518	turquoise
DCAR_001519	green
DCAR_001520	green
DCAR_001525	red
DCAR_001530	grey60
DCAR_001537	skyblue3
DCAR_001538	green
DCAR_001539	green
DCAR_001540	green
DCAR_001543	green
DCAR_001544	lightgreen
DCAR_001545	green
DCAR_001547	turquoise
DCAR_001548	green
DCAR_001550	green
DCAR_001551	yellow
DCAR_001552	yellow
DCAR_001553	green
DCAR_001556	green
DCAR_001563	turquoise
DCAR_001565	greenyellow
DCAR_001567	green
DCAR_001569	black
DCAR_001571	green
DCAR_001572	yellow
DCAR_001576	royalblue
DCAR_001579	turquoise
DCAR_001580	turquoise
DCAR_001581	turquoise
DCAR_001583	green
DCAR_001593	grey
DCAR_001596	royalblue
DCAR_001599	skyblue
DCAR_001600	skyblue
DCAR_001606	red
DCAR_001608	royalblue
DCAR_001610	blue
DCAR_001613	turquoise
DCAR_001614	green
DCAR_001618	grey60
DCAR_001626	turquoise
DCAR_001629	turquoise
DCAR_001630	pink
DCAR_001632	blue
DCAR_001633	pink
DCAR_001634	red
DCAR_001635	red
DCAR_001636	green
DCAR_001639	green
DCAR_001640	turquoise
DCAR_001641	turquoise
DCAR_001645	green
DCAR_001656	yellow
DCAR_001659	turquoise
DCAR_001661	green
DCAR_001664	turquoise
DCAR_001665	brown
DCAR_001666	yellow
DCAR_001668	green
DCAR_001671	cyan
DCAR_001678	black
DCAR_001682	royalblue
DCAR_001683	green
DCAR_001685	red
DCAR_001686	royalblue
DCAR_001688	green
DCAR_001690	plum1
DCAR_001697	green
DCAR_001702	green
DCAR_001703	royalblue
DCAR_001704	turquoise
DCAR_001705	royalblue
DCAR_001706	yellow
DCAR_001709	turquoise
DCAR_001712	brown
DCAR_001713	royalblue
DCAR_001722	turquoise
DCAR_001725	green
DCAR_001727	green
DCAR_001731	green
DCAR_001733	green
DCAR_001735	green
DCAR_001740	green
DCAR_001741	yellow
DCAR_001742	magenta
DCAR_001745	green
DCAR_001748	green
DCAR_001749	turquoise
DCAR_001751	yellow
DCAR_001752	green
DCAR_001754	turquoise
DCAR_001755	turquoise
DCAR_001756	lightcyan
DCAR_001763	green
DCAR_001765	green
DCAR_001766	black
DCAR_001768	yellow
DCAR_001770	turquoise
DCAR_001775	red
DCAR_001779	pink
DCAR_001780	grey
DCAR_001781	black
DCAR_001782	turquoise
DCAR_001784	green
DCAR_001785	turquoise
DCAR_001786	green
DCAR_001788	turquoise
DCAR_001789	black
DCAR_001791	green
DCAR_001794	green
DCAR_001797	darkturquoise
DCAR_001798	blue
DCAR_001799	turquoise
DCAR_001802	turquoise
DCAR_001805	blue
DCAR_001806	blue
DCAR_001807	green
DCAR_001808	green
DCAR_001811	magenta
DCAR_001813	green
DCAR_001814	green
DCAR_001815	green
DCAR_001817	grey60
DCAR_001819	green
DCAR_001822	green
DCAR_001823	green
DCAR_001825	green
DCAR_001826	royalblue
DCAR_001827	green
DCAR_001830	turquoise
DCAR_001836	green
DCAR_001838	greenyellow
DCAR_001841	royalblue
DCAR_001842	yellow
DCAR_001843	green
DCAR_001848	cyan
DCAR_001849	turquoise
DCAR_001852	turquoise
DCAR_001854	green
DCAR_001855	red
DCAR_001860	darkgrey
DCAR_001863	blue
DCAR_001865	greenyellow
DCAR_001867	turquoise
DCAR_001868	grey60
DCAR_001869	brown
DCAR_001870	green
DCAR_001878	green
DCAR_001880	green
DCAR_001882	salmon
DCAR_001885	lightcyan
DCAR_001889	green
DCAR_001890	green
DCAR_001891	royalblue
DCAR_001892	green
DCAR_001893	green
DCAR_001894	green
DCAR_001895	lightgreen
DCAR_001897	green
DCAR_001898	green
DCAR_001901	brown
DCAR_001903	darkturquoise
DCAR_001908	green
DCAR_001913	green
DCAR_001917	green
DCAR_001918	grey
DCAR_001921	turquoise
DCAR_001924	turquoise
DCAR_001926	turquoise
DCAR_001927	turquoise
DCAR_001928	green
DCAR_001929	green
DCAR_001930	green
DCAR_001932	green
DCAR_001935	green
DCAR_001936	green
DCAR_001937	brown
DCAR_001940	royalblue
DCAR_001941	blue
DCAR_001942	green
DCAR_001944	green
DCAR_001946	green
DCAR_001948	lightcyan
DCAR_001954	green
DCAR_001955	green
DCAR_001959	green
DCAR_001960	blue
DCAR_001961	green
DCAR_001963	turquoise
DCAR_001964	blue
DCAR_001966	turquoise
DCAR_001968	blue
DCAR_001971	turquoise
DCAR_001975	lightgreen
DCAR_001976	green
DCAR_001977	green
DCAR_001979	salmon
DCAR_001980	blue
DCAR_001982	green
DCAR_001983	turquoise
DCAR_001987	green
DCAR_001990	turquoise
DCAR_001991	green
DCAR_001994	green
DCAR_001996	salmon
DCAR_001999	darkgreen
DCAR_002003	darkgreen
DCAR_002005	darkgreen
DCAR_002008	darkorange
DCAR_002015	darkgreen
DCAR_002020	paleturquoise
DCAR_002024	turquoise
DCAR_002025	green
DCAR_002028	green
DCAR_002029	green
DCAR_002032	purple
DCAR_002034	green
DCAR_002035	green
DCAR_002036	black
DCAR_002038	turquoise
DCAR_002040	darkgreen
DCAR_002042	yellow
DCAR_002048	green
DCAR_002051	blue
DCAR_002053	white
DCAR_002056	green
DCAR_002057	yellow
DCAR_002058	yellow
DCAR_002059	brown
DCAR_002061	turquoise
DCAR_002062	green
DCAR_002066	lightyellow
DCAR_002067	green
DCAR_002068	royalblue
DCAR_002069	green
DCAR_002073	green
DCAR_002083	blue
DCAR_002085	royalblue
DCAR_002086	brown
DCAR_002089	blue
DCAR_002093	green
DCAR_002094	darkturquoise
DCAR_002098	green
DCAR_002099	green
DCAR_002101	green
DCAR_002102	turquoise
DCAR_002109	green
DCAR_002111	blue
DCAR_002112	green
DCAR_002113	yellow
DCAR_002114	green
DCAR_002118	green
DCAR_002119	green
DCAR_002120	green
DCAR_002122	darkgrey
DCAR_002123	green
DCAR_002128	green
DCAR_002129	green
DCAR_002130	green
DCAR_002131	green
DCAR_002133	green
DCAR_002139	green
DCAR_002143	green
DCAR_002144	green
DCAR_002146	turquoise
DCAR_002153	turquoise
DCAR_002154	green
DCAR_002156	yellow
DCAR_002157	salmon
DCAR_002160	greenyellow
DCAR_002165	lightgreen
DCAR_002172	blue
DCAR_002174	royalblue
DCAR_002176	turquoise
DCAR_002179	blue
DCAR_002180	magenta
DCAR_002184	blue
DCAR_002196	turquoise
DCAR_002197	turquoise
DCAR_002202	turquoise
DCAR_002208	blue
DCAR_002210	brown
DCAR_002216	turquoise
DCAR_002217	turquoise
DCAR_002220	pink
DCAR_002227	yellow
DCAR_002230	purple
DCAR_002231	red
DCAR_002232	blue
DCAR_002233	yellow
DCAR_002234	blue
DCAR_002235	magenta
DCAR_002236	magenta
DCAR_002237	yellow
DCAR_002242	darkorange
DCAR_002244	red
DCAR_002245	green
DCAR_002249	grey
DCAR_002251	grey
DCAR_002259	lightcyan
DCAR_002265	blue
DCAR_002275	greenyellow
DCAR_002278	green
DCAR_002279	green
DCAR_002281	salmon
DCAR_002293	yellow
DCAR_002298	blue
DCAR_002301	red
DCAR_002304	yellow
DCAR_002306	blue
DCAR_002307	grey60
DCAR_002318	royalblue
DCAR_002325	yellow
DCAR_002334	magenta
DCAR_002336	yellow
DCAR_002340	blue
DCAR_002341	turquoise
DCAR_002349	black
DCAR_002352	purple
DCAR_002354	yellow
DCAR_002355	pink
DCAR_002356	yellow
DCAR_002357	turquoise
DCAR_002358	yellow
DCAR_002361	lightyellow
DCAR_002362	blue
DCAR_002370	turquoise
DCAR_002371	yellow
DCAR_002373	blue
DCAR_002374	yellow
DCAR_002376	magenta
DCAR_002377	yellow
DCAR_002380	blue
DCAR_002383	green
DCAR_002390	purple
DCAR_002397	blue
DCAR_002398	green
DCAR_002399	blue
DCAR_002401	turquoise
DCAR_002403	yellow
DCAR_002404	turquoise
DCAR_002409	cyan
DCAR_002410	magenta
DCAR_002414	turquoise
DCAR_002419	turquoise
DCAR_002424	purple
DCAR_002428	green
DCAR_002436	purple
DCAR_002437	magenta
DCAR_002438	turquoise
DCAR_002440	green
DCAR_002445	magenta
DCAR_002449	turquoise
DCAR_002451	cyan
DCAR_002456	turquoise
DCAR_002463	red
DCAR_002465	green
DCAR_002471	turquoise
DCAR_002476	magenta
DCAR_002483	grey60
DCAR_002484	cyan
DCAR_002485	pink
DCAR_002495	brown
DCAR_002498	purple
DCAR_002501	sienna3
DCAR_002502	brown
DCAR_002505	turquoise
DCAR_002511	blue
DCAR_002521	yellow
DCAR_002523	black
DCAR_002525	tan
DCAR_002527	red
DCAR_002530	blue
DCAR_002534	darkorange
DCAR_002537	grey
DCAR_002539	cyan
DCAR_002545	black
DCAR_002551	blue
DCAR_002553	black
DCAR_002558	brown
DCAR_002563	turquoise
DCAR_002564	red
DCAR_002570	blue
DCAR_002573	turquoise
DCAR_002576	blue
DCAR_002585	magenta
DCAR_002588	turquoise
DCAR_002592	blue
DCAR_002593	blue
DCAR_002599	blue
DCAR_002602	tan
DCAR_002603	blue
DCAR_002604	blue
DCAR_002605	brown
DCAR_002612	blue
DCAR_002622	yellow
DCAR_002624	lightyellow
DCAR_002625	lightyellow
DCAR_002636	magenta
DCAR_002637	turquoise
DCAR_002639	cyan
DCAR_002644	greenyellow
DCAR_002645	black
DCAR_002647	turquoise
DCAR_002659	blue
DCAR_002669	red
DCAR_002672	tan
DCAR_002673	turquoise
DCAR_002674	pink
DCAR_002675	blue
DCAR_002676	red
DCAR_002679	blue
DCAR_002680	grey
DCAR_002684	tan
DCAR_002687	blue
DCAR_002688	yellow
DCAR_002695	blue
DCAR_002701	grey
DCAR_002702	yellow
DCAR_002707	purple
DCAR_002709	yellow
DCAR_002711	turquoise
DCAR_002713	turquoise
DCAR_002715	saddlebrown
DCAR_002716	blue
DCAR_002718	magenta
DCAR_002719	magenta
DCAR_002734	brown
DCAR_002739	pink
DCAR_002740	yellow
DCAR_002743	tan
DCAR_002747	blue
DCAR_002753	blue
DCAR_002762	grey
DCAR_002766	blue
DCAR_002768	blue
DCAR_002769	red
DCAR_002775	darkred
DCAR_002780	turquoise
DCAR_002781	blue
DCAR_002783	pink
DCAR_002784	black
DCAR_002789	turquoise
DCAR_002799	purple
DCAR_002802	blue
DCAR_002805	blue
DCAR_002813	turquoise
DCAR_002816	blue
DCAR_002819	magenta
DCAR_002823	lightyellow
DCAR_002824	turquoise
DCAR_002829	green
DCAR_002835	magenta
DCAR_002836	blue
DCAR_002837	turquoise
DCAR_002839	blue
DCAR_002840	turquoise
DCAR_002846	turquoise
DCAR_002856	darkgreen
DCAR_002861	blue
DCAR_002864	yellow
DCAR_002866	yellow
DCAR_002867	steelblue
DCAR_002868	pink
DCAR_002869	turquoise
DCAR_002876	tan
DCAR_002884	turquoise
DCAR_002890	grey60
DCAR_002891	blue
DCAR_002908	blue
DCAR_002912	magenta
DCAR_002916	blue
DCAR_002918	blue
DCAR_002920	tan
DCAR_002924	yellow
DCAR_002925	red
DCAR_002940	blue
DCAR_002949	blue
DCAR_002951	yellow
DCAR_002957	blue
DCAR_002958	blue
DCAR_002961	brown
DCAR_002962	turquoise
DCAR_002963	brown
DCAR_002964	green
DCAR_002967	tan
DCAR_002973	turquoise
DCAR_002974	blue
DCAR_002975	lightcyan
DCAR_002985	grey
DCAR_002986	darkred
DCAR_002987	greenyellow
DCAR_002989	lightgreen
DCAR_002990	blue
DCAR_002991	green
DCAR_002994	blue
DCAR_002997	turquoise
DCAR_003004	green
DCAR_003005	red
DCAR_003006	blue
DCAR_003007	yellow
DCAR_003010	blue
DCAR_003013	purple
DCAR_003017	turquoise
DCAR_003019	purple
DCAR_003030	turquoise
DCAR_003035	blue
DCAR_003037	magenta
DCAR_003041	purple
DCAR_003043	turquoise
DCAR_003050	salmon
DCAR_003054	turquoise
DCAR_003055	turquoise
DCAR_003057	yellow
DCAR_003059	turquoise
DCAR_003060	turquoise
DCAR_003062	blue
DCAR_003066	violet
DCAR_003068	blue
DCAR_003070	blue
DCAR_003072	grey
DCAR_003079	grey
DCAR_003080	turquoise
DCAR_003083	orange
DCAR_003084	turquoise
DCAR_003086	turquoise
DCAR_003089	darkgreen
DCAR_003097	greenyellow
DCAR_003109	turquoise
DCAR_003115	turquoise
DCAR_003116	skyblue3
DCAR_003122	blue
DCAR_003123	purple
DCAR_003126	darkturquoise
DCAR_003129	turquoise
DCAR_003130	salmon
DCAR_003132	turquoise
DCAR_003134	darkolivegreen
DCAR_003137	yellow
DCAR_003138	paleturquoise
DCAR_003139	grey
DCAR_003141	blue
DCAR_003149	lightgreen
DCAR_003150	tan
DCAR_003151	brown
DCAR_003152	green
DCAR_003153	blue
DCAR_003154	yellow
DCAR_003156	purple
DCAR_003165	yellow
DCAR_003166	blue
DCAR_003172	salmon
DCAR_003175	darkgreen
DCAR_003178	brown
DCAR_003183	steelblue
DCAR_003196	lightyellow
DCAR_003197	turquoise
DCAR_003202	blue
DCAR_003204	lightyellow
DCAR_003206	blue
DCAR_003207	red
DCAR_003210	yellow
DCAR_003212	brown
DCAR_003213	turquoise
DCAR_003214	darkgrey
DCAR_003220	darkred
DCAR_003223	salmon
DCAR_003224	blue
DCAR_003225	blue
DCAR_003226	turquoise
DCAR_003231	purple
DCAR_003234	yellow
DCAR_003237	turquoise
DCAR_003244	turquoise
DCAR_003245	greenyellow
DCAR_003248	tan
DCAR_003250	salmon
DCAR_003253	brown
DCAR_003255	salmon
DCAR_003256	blue
DCAR_003267	blue
DCAR_003271	blue
DCAR_003272	brown
DCAR_003274	green
DCAR_003278	darkred
DCAR_003281	brown
DCAR_003288	turquoise
DCAR_003290	violet
DCAR_003294	turquoise
DCAR_003295	yellow
DCAR_003297	turquoise
DCAR_003298	turquoise
DCAR_003299	pink
DCAR_003306	brown
DCAR_003307	cyan
DCAR_003309	turquoise
DCAR_003314	turquoise
DCAR_003316	red
DCAR_003320	red
DCAR_003326	turquoise
DCAR_003332	brown
DCAR_003335	greenyellow
DCAR_003341	turquoise
DCAR_003342	blue
DCAR_003347	turquoise
DCAR_003352	tan
DCAR_003353	skyblue
DCAR_003356	greenyellow
DCAR_003366	blue
DCAR_003370	tan
DCAR_003377	blue
DCAR_003386	blue
DCAR_003389	blue
DCAR_003390	blue
DCAR_003392	cyan
DCAR_003401	pink
DCAR_003402	pink
DCAR_003403	pink
DCAR_003407	turquoise
DCAR_003409	purple
DCAR_003411	brown
DCAR_003414	blue
DCAR_003415	turquoise
DCAR_003417	turquoise
DCAR_003419	blue
DCAR_003420	lightyellow
DCAR_003424	green
DCAR_003428	blue
DCAR_003429	yellow
DCAR_003430	brown
DCAR_003431	greenyellow
DCAR_003432	blue
DCAR_003434	blue
DCAR_003436	magenta
DCAR_003440	brown
DCAR_003442	blue
DCAR_003443	magenta
DCAR_003445	purple
DCAR_003449	turquoise
DCAR_003451	red
DCAR_003455	brown
DCAR_003462	turquoise
DCAR_003472	turquoise
DCAR_003476	blue
DCAR_003481	black
DCAR_003491	blue
DCAR_003495	yellow
DCAR_003509	yellow
DCAR_003511	turquoise
DCAR_003512	darkred
DCAR_003526	lightyellow
DCAR_003532	blue
DCAR_003535	blue
DCAR_003536	yellow
DCAR_003537	blue
DCAR_003541	blue
DCAR_003542	blue
DCAR_003549	brown
DCAR_003553	pink
DCAR_003554	turquoise
DCAR_003560	pink
DCAR_003561	red
DCAR_003566	magenta
DCAR_003570	brown
DCAR_003573	red
DCAR_003582	pink
DCAR_003585	turquoise
DCAR_003587	blue
DCAR_003590	brown
DCAR_003597	purple
DCAR_003598	grey
DCAR_003600	pink
DCAR_003602	purple
DCAR_003604	blue
DCAR_003613	greenyellow
DCAR_003617	blue
DCAR_003619	midnightblue
DCAR_003621	turquoise
DCAR_003623	blue
DCAR_003628	blue
DCAR_003636	lightcyan
DCAR_003640	turquoise
DCAR_003645	green
DCAR_003653	brown
DCAR_003654	black
DCAR_003655	blue
DCAR_003663	turquoise
DCAR_003665	blue
DCAR_003668	green
DCAR_003671	grey
DCAR_003673	blue
DCAR_003674	turquoise
DCAR_003677	grey60
DCAR_003686	turquoise
DCAR_003694	lightcyan
DCAR_003695	darkgreen
DCAR_003698	purple
DCAR_003701	magenta
DCAR_003707	blue
DCAR_003708	paleturquoise
DCAR_003716	steelblue
DCAR_003723	magenta
DCAR_003730	yellow
DCAR_003731	brown
DCAR_003737	sienna3
DCAR_003741	darkorange
DCAR_003742	blue
DCAR_003747	lightgreen
DCAR_003750	pink
DCAR_003751	blue
DCAR_003753	blue
DCAR_003756	turquoise
DCAR_003758	magenta
DCAR_003761	tan
DCAR_003764	lightyellow
DCAR_003765	turquoise
DCAR_003769	pink
DCAR_003772	blue
DCAR_003775	turquoise
DCAR_003778	turquoise
DCAR_003780	blue
DCAR_003783	turquoise
DCAR_003784	turquoise
DCAR_003787	purple
DCAR_003788	saddlebrown
DCAR_003793	salmon
DCAR_003797	red
DCAR_003798	black
DCAR_003801	blue
DCAR_003805	darkturquoise
DCAR_003813	lightgreen
DCAR_003816	tan
DCAR_003818	brown
DCAR_003820	cyan
DCAR_003830	turquoise
DCAR_003837	black
DCAR_003840	red
DCAR_003847	blue
DCAR_003849	blue
DCAR_003850	brown
DCAR_003851	tan
DCAR_003854	blue
DCAR_003855	turquoise
DCAR_003857	yellow
DCAR_003859	black
DCAR_003861	lightyellow
DCAR_003862	turquoise
DCAR_003864	turquoise
DCAR_003866	turquoise
DCAR_003868	blue
DCAR_003875	blue
DCAR_003879	red
DCAR_003881	brown
DCAR_003882	blue
DCAR_003883	blue
DCAR_003890	pink
DCAR_003894	blue
DCAR_003898	blue
DCAR_003899	lightcyan
DCAR_003905	blue
DCAR_003906	blue
DCAR_003911	brown
DCAR_003914	blue
DCAR_003922	brown
DCAR_003924	lightyellow
DCAR_003925	blue
DCAR_003926	blue
DCAR_003929	black
DCAR_003942	green
DCAR_003943	green
DCAR_003944	pink
DCAR_003945	green
DCAR_003953	red
DCAR_003956	brown
DCAR_003958	green
DCAR_003959	turquoise
DCAR_003967	red
DCAR_004000	yellow
DCAR_004001	blue
DCAR_004002	turquoise
DCAR_004003	purple
DCAR_004004	yellow
DCAR_004016	blue
DCAR_004017	tan
DCAR_004019	yellow
DCAR_004020	yellow
DCAR_004022	yellow
DCAR_004023	midnightblue
DCAR_004025	turquoise
DCAR_004027	red
DCAR_004029	tan
DCAR_004035	turquoise
DCAR_004036	brown
DCAR_004039	turquoise
DCAR_004040	darkred
DCAR_004043	blue
DCAR_004044	blue
DCAR_004046	turquoise
DCAR_004047	darkgreen
DCAR_004052	turquoise
DCAR_004053	red
DCAR_004054	red
DCAR_004060	brown
DCAR_004062	turquoise
DCAR_004069	yellow
DCAR_004072	turquoise
DCAR_004075	blue
DCAR_004076	blue
DCAR_004078	salmon
DCAR_004079	green
DCAR_004092	tan
DCAR_004107	turquoise
DCAR_004110	brown
DCAR_004111	pink
DCAR_004112	grey60
DCAR_004115	tan
DCAR_004118	turquoise
DCAR_004122	grey60
DCAR_004123	yellow
DCAR_004126	green
DCAR_004128	turquoise
DCAR_004130	grey
DCAR_004136	blue
DCAR_004138	red
DCAR_004142	yellow
DCAR_004149	turquoise
DCAR_004151	magenta
DCAR_004157	darkturquoise
DCAR_004164	magenta
DCAR_004165	yellow
DCAR_004172	blue
DCAR_004173	steelblue
DCAR_004174	black
DCAR_004178	grey60
DCAR_004179	yellow
DCAR_004182	pink
DCAR_004188	turquoise
DCAR_004204	purple
DCAR_004205	turquoise
DCAR_004206	blue
DCAR_004207	turquoise
DCAR_004208	pink
DCAR_004209	brown
DCAR_004212	yellow
DCAR_004213	black
DCAR_004216	magenta
DCAR_004220	lightcyan
DCAR_004229	royalblue
DCAR_004232	green
DCAR_004233	pink
DCAR_004234	purple
DCAR_004236	blue
DCAR_004238	blue
DCAR_004239	magenta
DCAR_004243	purple
DCAR_004246	turquoise
DCAR_004252	blue
DCAR_004253	salmon
DCAR_004255	grey
DCAR_004262	green
DCAR_004263	blue
DCAR_004264	pink
DCAR_004268	turquoise
DCAR_004270	yellow
DCAR_004273	white
DCAR_004279	black
DCAR_004280	turquoise
DCAR_004284	turquoise
DCAR_004285	cyan
DCAR_004289	cyan
DCAR_004293	purple
DCAR_004294	blue
DCAR_004297	red
DCAR_004302	blue
DCAR_004306	turquoise
DCAR_004312	yellow
DCAR_004315	turquoise
DCAR_004318	turquoise
DCAR_004319	blue
DCAR_004324	purple
DCAR_004325	blue
DCAR_004329	blue
DCAR_004333	blue
DCAR_004337	greenyellow
DCAR_004342	grey
DCAR_004344	lightgreen
DCAR_004345	blue
DCAR_004346	yellow
DCAR_004348	yellow
DCAR_004350	blue
DCAR_004353	blue
DCAR_004360	darkturquoise
DCAR_004363	yellow
DCAR_004369	turquoise
DCAR_004375	turquoise
DCAR_004376	blue
DCAR_004384	midnightblue
DCAR_004395	turquoise
DCAR_004396	red
DCAR_004398	purple
DCAR_004399	blue
DCAR_004401	turquoise
DCAR_004403	brown
DCAR_004404	brown
DCAR_004405	blue
DCAR_004407	cyan
DCAR_004418	red
DCAR_004422	magenta
DCAR_004430	blue
DCAR_004431	turquoise
DCAR_004435	blue
DCAR_004437	orange
DCAR_004438	turquoise
DCAR_004440	blue
DCAR_004443	purple
DCAR_004447	red
DCAR_004449	purple
DCAR_004450	purple
DCAR_004451	grey60
DCAR_004453	turquoise
DCAR_004456	blue
DCAR_004460	turquoise
DCAR_004469	black
DCAR_004470	yellow
DCAR_004479	magenta
DCAR_004480	turquoise
DCAR_004483	black
DCAR_004486	turquoise
DCAR_004489	royalblue
DCAR_004495	purple
DCAR_004502	red
DCAR_004503	blue
DCAR_004509	darkorange
DCAR_004512	blue
DCAR_004513	turquoise
DCAR_004514	pink
DCAR_004515	brown
DCAR_004516	yellow
DCAR_004522	yellow
DCAR_004531	black
DCAR_004532	black
DCAR_004533	black
DCAR_004535	red
DCAR_004537	brown
DCAR_004539	black
DCAR_004541	yellow
DCAR_004542	lightyellow
DCAR_004543	magenta
DCAR_004544	turquoise
DCAR_004547	blue
DCAR_004548	turquoise
DCAR_004549	turquoise
DCAR_004550	turquoise
DCAR_004554	turquoise
DCAR_004555	midnightblue
DCAR_004556	black
DCAR_004559	turquoise
DCAR_004560	turquoise
DCAR_004567	saddlebrown
DCAR_004573	paleturquoise
DCAR_004585	turquoise
DCAR_004586	turquoise
DCAR_004587	pink
DCAR_004588	darkgrey
DCAR_004589	turquoise
DCAR_004595	magenta
DCAR_004600	turquoise
DCAR_004601	blue
DCAR_004604	blue
DCAR_004611	green
DCAR_004616	cyan
DCAR_004618	blue
DCAR_004619	turquoise
DCAR_004622	red
DCAR_004623	magenta
DCAR_004624	blue
DCAR_004626	red
DCAR_004632	yellow
DCAR_004642	green
DCAR_004649	blue
DCAR_004651	darkgreen
DCAR_004654	turquoise
DCAR_004657	turquoise
DCAR_004660	midnightblue
DCAR_004661	green
DCAR_004662	turquoise
DCAR_004673	green
DCAR_004679	red
DCAR_004683	brown
DCAR_004684	turquoise
DCAR_004690	turquoise
DCAR_004696	green
DCAR_004701	turquoise
DCAR_004702	cyan
DCAR_004714	turquoise
DCAR_004716	white
DCAR_004717	magenta
DCAR_004720	green
DCAR_004722	grey
DCAR_004725	turquoise
DCAR_004727	black
DCAR_004732	blue
DCAR_004734	royalblue
DCAR_004737	magenta
DCAR_004740	turquoise
DCAR_004746	blue
DCAR_004747	turquoise
DCAR_004748	yellow
DCAR_004750	blue
DCAR_004753	turquoise
DCAR_004754	salmon
DCAR_004760	blue
DCAR_004765	purple
DCAR_004768	blue
DCAR_004772	blue
DCAR_004778	turquoise
DCAR_004779	greenyellow
DCAR_004780	cyan
DCAR_004781	red
DCAR_004791	brown
DCAR_004793	turquoise
DCAR_004799	turquoise
DCAR_004804	lightcyan
DCAR_004815	purple
DCAR_004828	red
DCAR_004838	yellow
DCAR_004852	turquoise
DCAR_004860	green
DCAR_004861	magenta
DCAR_004863	turquoise
DCAR_004867	midnightblue
DCAR_004875	blue
DCAR_004880	yellow
DCAR_004881	turquoise
DCAR_004889	lightgreen
DCAR_004891	red
DCAR_004893	blue
DCAR_004895	greenyellow
DCAR_004901	green
DCAR_004906	turquoise
DCAR_004907	brown
DCAR_004913	yellow
DCAR_004915	skyblue3
DCAR_004917	red
DCAR_004918	yellow
DCAR_004927	purple
DCAR_004929	yellow
DCAR_004950	purple
DCAR_004953	blue
DCAR_004956	turquoise
DCAR_004960	turquoise
DCAR_004962	tan
DCAR_004963	grey
DCAR_004966	turquoise
DCAR_004969	black
DCAR_004971	black
DCAR_004978	black
DCAR_004984	yellow
DCAR_004985	black
DCAR_004988	black
DCAR_004992	pink
DCAR_004994	royalblue
DCAR_004995	darkgreen
DCAR_004999	darkorange
DCAR_005001	turquoise
DCAR_005002	turquoise
DCAR_005005	cyan
DCAR_005013	tan
DCAR_005016	cyan
DCAR_005019	greenyellow
DCAR_005021	blue
DCAR_005024	turquoise
DCAR_005025	turquoise
DCAR_005029	turquoise
DCAR_005030	turquoise
DCAR_005032	brown
DCAR_005034	red
DCAR_005040	blue
DCAR_005046	blue
DCAR_005048	turquoise
DCAR_005064	turquoise
DCAR_005065	darkturquoise
DCAR_005066	turquoise
DCAR_005083	magenta
DCAR_005084	grey
DCAR_005087	turquoise
DCAR_005093	darkorange
DCAR_005097	blue
DCAR_005098	turquoise
DCAR_005099	greenyellow
DCAR_005100	grey
DCAR_005101	turquoise
DCAR_005104	blue
DCAR_005116	blue
DCAR_005118	lightyellow
DCAR_005120	turquoise
DCAR_005124	blue
DCAR_005129	salmon
DCAR_005143	magenta
DCAR_005149	greenyellow
DCAR_005150	green
DCAR_005162	blue
DCAR_005165	red
DCAR_005167	lightyellow
DCAR_005174	blue
DCAR_005176	salmon
DCAR_005183	turquoise
DCAR_005186	turquoise
DCAR_005189	blue
DCAR_005199	yellow
DCAR_005200	turquoise
DCAR_005202	blue
DCAR_005232	tan
DCAR_005237	brown
DCAR_005241	blue
DCAR_005250	skyblue
DCAR_005251	brown
DCAR_005253	midnightblue
DCAR_005254	black
DCAR_005259	magenta
DCAR_005267	magenta
DCAR_005269	magenta
DCAR_005271	blue
DCAR_005272	yellow
DCAR_005273	turquoise
DCAR_005277	magenta
DCAR_005278	magenta
DCAR_005281	blue
DCAR_005282	pink
DCAR_005283	turquoise
DCAR_005285	brown
DCAR_005293	turquoise
DCAR_005297	black
DCAR_005304	yellow
DCAR_005307	turquoise
DCAR_005316	yellow
DCAR_005317	brown
DCAR_005319	lightyellow
DCAR_005321	blue
DCAR_005322	turquoise
DCAR_005335	blue
DCAR_005336	magenta
DCAR_005338	pink
DCAR_005345	turquoise
DCAR_005346	turquoise
DCAR_005353	turquoise
DCAR_005362	blue
DCAR_005373	saddlebrown
DCAR_005377	blue
DCAR_005378	yellow
DCAR_005379	red
DCAR_005382	midnightblue
DCAR_005384	cyan
DCAR_005386	white
DCAR_005387	blue
DCAR_005389	brown
DCAR_005391	yellow
DCAR_005392	blue
DCAR_005396	red
DCAR_005398	turquoise
DCAR_005400	turquoise
DCAR_005401	yellow
DCAR_005404	blue
DCAR_005406	salmon
DCAR_005407	blue
DCAR_005415	turquoise
DCAR_005417	green
DCAR_005426	blue
DCAR_005433	pink
DCAR_005435	greenyellow
DCAR_005449	turquoise
DCAR_005454	brown
DCAR_005463	turquoise
DCAR_005465	brown
DCAR_005470	turquoise
DCAR_005471	magenta
DCAR_005472	turquoise
DCAR_005473	blue
DCAR_005485	turquoise
DCAR_005492	green
DCAR_005496	salmon
DCAR_005497	brown
DCAR_005498	turquoise
DCAR_005499	salmon
DCAR_005511	tan
DCAR_005517	blue
DCAR_005522	yellow
DCAR_005525	blue
DCAR_005528	sienna3
DCAR_005537	grey
DCAR_005538	turquoise
DCAR_005541	pink
DCAR_005542	salmon
DCAR_005559	brown
DCAR_005562	blue
DCAR_005563	cyan
DCAR_005564	brown
DCAR_005565	blue
DCAR_005573	turquoise
DCAR_005574	red
DCAR_005578	red
DCAR_005582	turquoise
DCAR_005583	red
DCAR_005585	blue
DCAR_005586	yellow
DCAR_005587	lightyellow
DCAR_005594	grey60
DCAR_005597	blue
DCAR_005601	blue
DCAR_005602	grey
DCAR_005605	yellow
DCAR_005607	white
DCAR_005608	turquoise
DCAR_005611	turquoise
DCAR_005621	pink
DCAR_005624	blue
DCAR_005627	grey60
DCAR_005628	blue
DCAR_005631	red
DCAR_005632	lightyellow
DCAR_005635	brown
DCAR_005637	yellow
DCAR_005643	green
DCAR_005653	blue
DCAR_005655	turquoise
DCAR_005656	turquoise
DCAR_005658	turquoise
DCAR_005664	yellow
DCAR_005667	red
DCAR_005671	turquoise
DCAR_005687	grey
DCAR_005690	lightgreen
DCAR_005693	black
DCAR_005697	green
DCAR_005699	brown
DCAR_005702	turquoise
DCAR_005704	magenta
DCAR_005706	royalblue
DCAR_005707	cyan
DCAR_005711	red
DCAR_005715	brown
DCAR_005720	yellow
DCAR_005733	turquoise
DCAR_005738	blue
DCAR_005741	grey
DCAR_005749	blue
DCAR_005750	grey60
DCAR_005751	blue
DCAR_005753	turquoise
DCAR_005754	turquoise
DCAR_005758	purple
DCAR_005759	turquoise
DCAR_005763	brown
DCAR_005764	purple
DCAR_005766	turquoise
DCAR_005768	green
DCAR_005779	turquoise
DCAR_005781	blue
DCAR_005788	red
DCAR_005789	red
DCAR_005790	greenyellow
DCAR_005791	blue
DCAR_005796	turquoise
DCAR_005797	red
DCAR_005802	blue
DCAR_005807	blue
DCAR_005808	blue
DCAR_005809	turquoise
DCAR_005822	tan
DCAR_005823	darkgreen
DCAR_005831	blue
DCAR_005832	blue
DCAR_005843	black
DCAR_005846	purple
DCAR_005850	red
DCAR_005852	brown
DCAR_005859	turquoise
DCAR_005860	turquoise
DCAR_005861	turquoise
DCAR_005876	blue
DCAR_005878	turquoise
DCAR_005880	turquoise
DCAR_005883	black
DCAR_005884	magenta
DCAR_005889	pink
DCAR_005895	blue
DCAR_005897	grey
DCAR_005898	yellow
DCAR_005900	turquoise
DCAR_005902	blue
DCAR_005912	blue
DCAR_005915	lightgreen
DCAR_005917	turquoise
DCAR_005923	turquoise
DCAR_005926	turquoise
DCAR_005938	turquoise
DCAR_005941	blue
DCAR_005947	blue
DCAR_005948	blue
DCAR_005952	blue
DCAR_005953	blue
DCAR_005956	red
DCAR_005962	red
DCAR_005976	purple
DCAR_005979	steelblue
DCAR_005980	steelblue
DCAR_005986	pink
DCAR_005995	brown
DCAR_005997	purple
DCAR_005998	blue
DCAR_005999	pink
DCAR_006005	turquoise
DCAR_006006	turquoise
DCAR_006010	lightcyan
DCAR_006011	red
DCAR_006019	yellow
DCAR_006020	turquoise
DCAR_006022	turquoise
DCAR_006023	blue
DCAR_006031	magenta
DCAR_006032	brown
DCAR_006034	greenyellow
DCAR_006045	red
DCAR_006051	grey
DCAR_006055	white
DCAR_006056	red
DCAR_006063	turquoise
DCAR_006066	yellow
DCAR_006067	brown
DCAR_006068	blue
DCAR_006069	greenyellow
DCAR_006071	brown
DCAR_006074	lightgreen
DCAR_006078	tan
DCAR_006110	magenta
DCAR_006112	midnightblue
DCAR_006117	green
DCAR_006118	turquoise
DCAR_006128	red
DCAR_006129	brown
DCAR_006139	red
DCAR_006141	magenta
DCAR_006143	blue
DCAR_006146	midnightblue
DCAR_006149	tan
DCAR_006154	blue
DCAR_006155	brown
DCAR_006158	lightyellow
DCAR_006160	blue
DCAR_006161	blue
DCAR_006164	turquoise
DCAR_006165	blue
DCAR_006170	brown
DCAR_006173	darkred
DCAR_006175	darkgrey
DCAR_006177	black
DCAR_006188	midnightblue
DCAR_006194	purple
DCAR_006199	grey
DCAR_006200	magenta
DCAR_006204	turquoise
DCAR_006209	pink
DCAR_006210	red
DCAR_006218	purple
DCAR_006221	blue
DCAR_006223	salmon
DCAR_006224	blue
DCAR_006226	green
DCAR_006230	grey
DCAR_006232	turquoise
DCAR_006233	blue
DCAR_006237	turquoise
DCAR_006249	grey
DCAR_006251	blue
DCAR_006253	blue
DCAR_006254	blue
DCAR_006255	blue
DCAR_006257	pink
DCAR_006258	black
DCAR_006259	yellow
DCAR_006261	blue
DCAR_006267	red
DCAR_006268	blue
DCAR_006270	salmon
DCAR_006273	cyan
DCAR_006275	paleturquoise
DCAR_006281	red
DCAR_006283	salmon
DCAR_006287	blue
DCAR_006297	darkgrey
DCAR_006298	red
DCAR_006299	yellow
DCAR_006300	yellow
DCAR_006301	blue
DCAR_006306	blue
DCAR_006307	blue
DCAR_006308	blue
DCAR_006309	blue
DCAR_006310	turquoise
DCAR_006314	salmon
DCAR_006321	brown
DCAR_006323	black
DCAR_006329	green
DCAR_006331	darkred
DCAR_006332	blue
DCAR_006337	blue
DCAR_006341	blue
DCAR_006343	turquoise
DCAR_006345	turquoise
DCAR_006347	purple
DCAR_006349	blue
DCAR_006352	steelblue
DCAR_006353	blue
DCAR_006354	turquoise
DCAR_006371	magenta
DCAR_006374	blue
DCAR_006375	turquoise
DCAR_006377	tan
DCAR_006378	blue
DCAR_006381	turquoise
DCAR_006382	magenta
DCAR_006390	magenta
DCAR_006395	magenta
DCAR_006397	purple
DCAR_006405	black
DCAR_006413	pink
DCAR_006414	royalblue
DCAR_006415	blue
DCAR_006417	green
DCAR_006421	blue
DCAR_006428	blue
DCAR_006431	darkorange
DCAR_006434	yellow
DCAR_006438	blue
DCAR_006446	blue
DCAR_006447	blue
DCAR_006449	blue
DCAR_006454	purple
DCAR_006455	turquoise
DCAR_006459	pink
DCAR_006463	blue
DCAR_006464	turquoise
DCAR_006469	turquoise
DCAR_006471	tan
DCAR_006473	yellow
DCAR_006474	green
DCAR_006478	pink
DCAR_006479	turquoise
DCAR_006480	grey
DCAR_006485	turquoise
DCAR_006487	magenta
DCAR_006493	cyan
DCAR_006494	turquoise
DCAR_006497	midnightblue
DCAR_006498	red
DCAR_006499	tan
DCAR_006503	black
DCAR_006504	blue
DCAR_006506	yellow
DCAR_006507	yellow
DCAR_006514	blue
DCAR_006515	black
DCAR_006522	brown
DCAR_006524	turquoise
DCAR_006528	yellow
DCAR_006532	turquoise
DCAR_006533	blue
DCAR_006535	turquoise
DCAR_006541	brown
DCAR_006543	blue
DCAR_006544	brown
DCAR_006545	yellow
DCAR_006546	paleturquoise
DCAR_006547	turquoise
DCAR_006548	lightyellow
DCAR_006550	purple
DCAR_006553	magenta
DCAR_006554	blue
DCAR_006555	blue
DCAR_006558	blue
DCAR_006559	turquoise
DCAR_006560	brown
DCAR_006563	purple
DCAR_006564	pink
DCAR_006577	turquoise
DCAR_006581	blue
DCAR_006583	lightyellow
DCAR_006586	purple
DCAR_006603	turquoise
DCAR_006619	brown
DCAR_006623	brown
DCAR_006625	blue
DCAR_006627	blue
DCAR_006629	blue
DCAR_006631	black
DCAR_006632	blue
DCAR_006634	tan
DCAR_006643	blue
DCAR_006644	brown
DCAR_006645	blue
DCAR_006646	blue
DCAR_006669	red
DCAR_006672	yellow
DCAR_006673	turquoise
DCAR_006674	brown
DCAR_006676	magenta
DCAR_006680	turquoise
DCAR_006686	turquoise
DCAR_006688	blue
DCAR_006693	brown
DCAR_006697	blue
DCAR_006698	tan
DCAR_006699	turquoise
DCAR_006700	plum1
DCAR_006702	red
DCAR_006703	turquoise
DCAR_006714	yellow
DCAR_006716	yellow
DCAR_006717	blue
DCAR_006739	blue
DCAR_006741	cyan
DCAR_006743	blue
DCAR_006751	magenta
DCAR_006752	lightgreen
DCAR_006753	brown
DCAR_006755	red
DCAR_006761	turquoise
DCAR_006765	yellow
DCAR_006771	blue
DCAR_006772	pink
DCAR_006776	lightyellow
DCAR_006778	lightyellow
DCAR_006782	brown
DCAR_006790	turquoise
DCAR_006795	tan
DCAR_006796	purple
DCAR_006801	purple
DCAR_006806	blue
DCAR_006807	blue
DCAR_006814	blue
DCAR_006816	grey60
DCAR_006819	yellow
DCAR_006821	paleturquoise
DCAR_006826	black
DCAR_006827	lightgreen
DCAR_006831	turquoise
DCAR_006832	blue
DCAR_006838	lightcyan
DCAR_006842	red
DCAR_006845	turquoise
DCAR_006852	red
DCAR_006861	black
DCAR_006862	turquoise
DCAR_006871	blue
DCAR_006872	blue
DCAR_006874	blue
DCAR_006875	blue
DCAR_006877	blue
DCAR_006879	brown
DCAR_006880	red
DCAR_006884	turquoise
DCAR_006886	yellow
DCAR_006890	pink
DCAR_006892	tan
DCAR_006893	yellow
DCAR_006894	turquoise
DCAR_006895	blue
DCAR_006900	red
DCAR_006902	lightyellow
DCAR_006903	cyan
DCAR_006906	green
DCAR_006909	pink
DCAR_006913	turquoise
DCAR_006915	plum1
DCAR_006924	lightcyan
DCAR_006925	grey60
DCAR_006926	green
DCAR_006927	turquoise
DCAR_006930	salmon
DCAR_006932	blue
DCAR_006933	turquoise
DCAR_006934	turquoise
DCAR_006936	turquoise
DCAR_006942	brown
DCAR_006944	blue
DCAR_006949	red
DCAR_006951	turquoise
DCAR_006959	blue
DCAR_006962	skyblue
DCAR_006964	brown
DCAR_006966	saddlebrown
DCAR_006968	red
DCAR_006969	blue
DCAR_006976	blue
DCAR_006982	red
DCAR_006984	yellow
DCAR_006987	turquoise
DCAR_006990	blue
DCAR_006997	turquoise
DCAR_007003	turquoise
DCAR_007006	blue
DCAR_007007	orange
DCAR_007009	green
DCAR_007011	darkorange
DCAR_007013	blue
DCAR_007014	yellow
DCAR_007019	brown
DCAR_007021	blue
DCAR_007026	red
DCAR_007029	turquoise
DCAR_007034	pink
DCAR_007041	purple
DCAR_007044	red
DCAR_007047	grey
DCAR_007049	yellow
DCAR_007052	purple
DCAR_007053	yellow
DCAR_007058	purple
DCAR_007059	yellow
DCAR_007063	darkturquoise
DCAR_007064	black
DCAR_007065	yellow
DCAR_007066	turquoise
DCAR_007070	turquoise
DCAR_007073	orange
DCAR_007078	blue
DCAR_007081	yellow
DCAR_007084	purple
DCAR_007085	purple
DCAR_007087	red
DCAR_007092	brown
DCAR_007093	turquoise
DCAR_007097	midnightblue
DCAR_007102	purple
DCAR_007103	turquoise
DCAR_007104	blue
DCAR_007109	turquoise
DCAR_007110	grey
DCAR_007115	blue
DCAR_007117	turquoise
DCAR_007120	purple
DCAR_007122	turquoise
DCAR_007124	red
DCAR_007126	blue
DCAR_007127	magenta
DCAR_007131	white
DCAR_007132	purple
DCAR_007138	lightyellow
DCAR_007139	green
DCAR_007141	white
DCAR_007143	magenta
DCAR_007147	yellow
DCAR_007148	grey
DCAR_007149	brown
DCAR_007152	red
DCAR_007153	green
DCAR_007154	paleturquoise
DCAR_007169	green
DCAR_007170	brown
DCAR_007174	royalblue
DCAR_007175	salmon
DCAR_007176	yellow
DCAR_007178	turquoise
DCAR_007179	tan
DCAR_007180	grey
DCAR_007181	turquoise
DCAR_007182	purple
DCAR_007183	turquoise
DCAR_007184	yellow
DCAR_007185	blue
DCAR_007188	turquoise
DCAR_007192	salmon
DCAR_007196	blue
DCAR_007197	red
DCAR_007199	turquoise
DCAR_007200	pink
DCAR_007203	turquoise
DCAR_007204	darkturquoise
DCAR_007208	cyan
DCAR_007209	turquoise
DCAR_007212	yellow
DCAR_007213	blue
DCAR_007220	grey
DCAR_007222	darkmagenta
DCAR_007223	blue
DCAR_007224	purple
DCAR_007228	red
DCAR_007230	yellow
DCAR_007232	red
DCAR_007234	turquoise
DCAR_007240	turquoise
DCAR_007244	royalblue
[truncated: 6,849 more rows]

## Sheet: Table S5
Table S5. The genes in group II of ‘pink’ module with a high node connectivity (degree>60).
Gene ID	Description	Function
DCAR_008994	DcMYB113	Anthocyanin biosynthesis
DCAR_002739	DcbHLH3	Anthocyanin biosynthesis
DCAR_030786	DcCHS1	Anthocyanin biosynthesis
DCAR_027694	DcCHI1	Anthocyanin biosynthesis
DCAR_009483	DcF3H1	Anthocyanin biosynthesis
DCAR_014032	DcF3'H1	Anthocyanin biosynthesis
DCAR_021485	DcDFR1	Anthocyanin biosynthesis
DCAR_006772	DcLDOX1	Anthocyanin biosynthesis
DCAR_009912	DcUCGalT1	Anthocyanin biosynthesis
DCAR_021269	DcUCGXT1	Anthocyanin modification
DCAR_029082	DcUSAGT1	Anthocyanin modification
DCAR_003401	Glutathione S-transferase (GST)	Anthocyanin transport
DCAR_031151	Multidrug and toxic efflux (MATE) transporter	Anthocyanin transport
DCAR_021490	DcF5H	Ligin biosynthesis
DCAR_019805	Chalcone isomerase-like protein (CHIL) protein	Flavonoid biosynthesis
DCAR_005986	Cytochrome P450, family 714, subfamily A, polypeptide 1(CYP714A1)	Gibberellin deactivation
DCAR_010446	Reduced Epidermal Fluorescence 1(REF1)	Ferulic acid and sinapic acid biosynthesis
DCAR_009154	TBP-associated factor 12	Unknown
DCAR_011890	Transmembrane amino acid transporter	Unknown
DCAR_020637	Multidrug and toxic efflux (MATE) transporter	Unknown
DCAR_017819	PATATIN-like protein 4	Unknown
DCAR_016451	PPR containing protein	Unknown
DCAR_023675	Unknown	Unknown
DCAR_017489	Unknown	Unknown

## Sheet: Table S6
Table S6. The expression level of DcMYB113, DCAR_003401, and DCAR_031151 in different carrot root tissues according to transcriptome data.
Gene ID	Description	Function	FPKM expression level
			PPHZ		KRD		CPP		ProPPHZ:DcMYB113-1		ProPPHZ:DcMYB113-2		ProPPHZ:DcMYB113-3		35:DcMYB113-1	35:DcMYB113-2
			periderm & phloem	xylem	periderm &phloem	xylem	phloem	xylem	periderm & phloem	xylem	periderm & phloem	xylem	periderm & phloem	xylem	root	root
DCAR_008994	DcMYB113	Anthocyanin biosynthesis	146.697	0.1027	0	0.4291	0.0538	0.2897	435.167	242.726	331.927	167.369	379.656	331.736	273.462	291.573
DCAR_003401	Glutathione S-transferase (GST)	Anthocyanin transport	241.385	1.6595	3.8818	1.4735	1.5125	1.899	382.612	218.254	367.143	56.9926	431.977	210.382	944.302	1041.29
DCAR_031151	Multidrug and toxic efflux (MATE) transporter	Anthocyanin transport	38.7323	0.0303	1.4174	0.1969	0.2541	0.057	28.52	13.2038	37.1626	5.2993	29.2575	14.4991	59.7377	72.0003
